# Supplementary material for: Chromosome‐Level Genome Assembly for the Chinese Serow (Capricornis milneedwardsii) Provides Insights Into Its Taxonomic Status and Evolution
Source: Ecol Evol. 2024 Oct 9;14(10):e70400. doi: 10.1002/ece3.70400 (PMC11462074; doi:10.1002/ece3.70400)
Supplement: Supplementary file 2 — Table S6. The list of the rapidly evolving genes. [file ECE3-14-e70400-s001.xlsx]

## Sheet: All.branch.chi2.fdr.out.sort
The list of the rapidly evolving genes
Gene_Name	type	A_w	B_w	S_w	A_np	A_lnl	S_np	S_lnl	delta_np	delta_lnl	P	fdr
LOC101903444	serow-VS-All	0.5374	0.59793	0.0001	24	-889.193	25	-887.151	1	4.08466	0.0432741	1
IL10RB	serow-VS-All	0.67022	0.75461	0.0001	24	-1282.58	25	-1280.54	1	4.07418	0.0435433	1
CFAP298	serow-VS-All	0.16614	0.1355	999	24	-992.122	25	-989.418	1	5.40718	0.0200541	1
APP	serow-VS-All	0.02901	0.01663	0.39926	24	-3408.91	25	-3402.54	1	12.7425	0.000357443	0.511745
LIPI	serow-VS-All	0.34505	0.34489	0.20162	24	-900.296	25	-904.408	1	8.22384	0.00413436	0.848276
ZNF654	serow-VS-All	0.18421	0.16503	999	24	-4301.24	25	-4298.31	1	5.84968	0.0155798	1
GABRR3	serow-VS-All	0.30258	0.24035	1.30279	24	-2553.67	25	-2549.59	1	8.15669	0.00429025	0.848276
BBX	serow-VS-All	0.10711	0.0885	1.75786	24	-4490.04	25	-4485.54	1	8.995	0.00270719	0.848276
UPK1B	serow-VS-All	1.76736	3.65649	0.0001	24	-264.33	25	-262.339	1	3.98139	0.0460056	1
LOC516421	serow-VS-All	0.50355	0.4764	999	24	-3556.47	25	-3553.85	1	5.23501	0.0221367	1
CASR	serow-VS-All	0.06189	0.05191	0.26442	24	-5453.67	25	-5450	1	7.32442	0.00680241	0.939483
DTX3L	serow-VS-All	1.0338	0.98733	311.547	24	-4115.82	25	-4113.88	1	3.88289	0.0487806	1
CCDC14	serow-VS-All	0.43167	0.38126	2.90118	24	-2432.84	25	-2430.28	1	5.13269	0.0234793	1
LRCH3	serow-VS-All	1.64386	999	0.0001	24	-125.534	25	-122.784	1	5.50058	0.0190101	1
PIGX	serow-VS-All	0.56473	0.4988	999	24	-1505.47	25	-1503.54	1	3.85476	0.049605	1
ATP13A5	serow-VS-All	0.24874	0.23085	0.95875	24	-6655.09	25	-6652.15	1	5.87441	0.0153626	1
CCDC50	serow-VS-All	0.13064	0.10428	999	24	-1353.16	25	-1350.4	1	5.50709	0.0189395	1
AHSG	serow-VS-All	0.29959	0.31843	0.0001	24	-2173.22	25	-2171.1	1	4.2413	0.0394519	1
EIF2B5	serow-VS-All	0.13898	0.12105	0.65926	24	-3554.89	25	-3552.89	1	3.99508	0.0456333	1
YEATS2	serow-VS-All	0.07291	0.0001	999	24	-32.1645	25	-30.114	1	4.10094	0.0428594	1
KLHL24	serow-VS-All	0.01058	0.0001	0.33529	24	-2658.75	25	-2655.68	1	6.1324	0.0132726	1
CCDC39	serow-VS-All	0.25294	0.22645	1.11364	24	-4433.02	25	-4430.94	1	4.15865	0.0414223	1
TNFSF10	serow-VS-All	0.9971	1.14086	0.0001	24	-1683.39	25	-1679.6	1	7.58898	0.0058726	0.939483
SAMD7	serow-VS-All	0.56341	0.5064	3.06958	24	-2446.84	25	-2444.89	1	3.91735	0.0477902	1
LRRIQ4	serow-VS-All	0.53677	0.49103	3.52747	24	-3195.92	25	-3193.47	1	4.90553	0.0267708	1
ACTRT3	serow-VS-All	0.32232	0.36888	0.0001	24	-1845.03	25	-1842.58	1	4.88944	0.0270215	1
PLCH1	serow-VS-All	0.19785	0.18606	0.54716	24	-8934.97	25	-8932.93	1	4.08471	0.0432729	1
LOC523130	serow-VS-All	0.31084	0.2674	999	24	-1565.15	25	-1562.74	1	4.80567	0.0283663	1
CP	serow-VS-All	0.19373	0.20522	0.0001	24	-5398.72	25	-5395.97	1	5.49774	0.019041	1
HLTF	serow-VS-All	0.13974	0.12798	999	24	-4729.08	25	-4725.55	1	7.05777	0.00789221	0.967044
STAG1	serow-VS-All	0.00467	0.0001	0.16206	24	-5393.02	25	-5389.7	1	6.6289	0.0100337	1
PCCB	serow-VS-All	0.11178	0.09672	363.187	24	-2035.14	25	-2031.97	1	6.33255	0.0118542	1
UBA5	serow-VS-All	0.15303	0.12932	22.9495	24	-1748.1	25	-1745.76	1	4.68412	0.0304426	1
NEK11	serow-VS-All	8.79687	999	0.0001	24	-320.834	25	-317.085	1	7.49712	0.00617979	0.939483
B3GALT5	serow-VS-All	0.23386	0.20595	1.06375	24	-1849.79	25	-1847.79	1	4.01583	0.0450751	1
RSPH1	serow-VS-All	0.18481	0.15979	999	24	-1393.75	25	-1391.09	1	5.32188	0.0210593	1
NDUFV3	serow-VS-All	0.59062	0.51149	2.28583	24	-2162.65	25	-2160.22	1	4.8652	0.0274036	1
GATD3A	serow-VS-All	0.79514	1.01867	0.0001	24	-429.73	25	-426.294	1	6.87194	0.00875597	1
PCBP3	serow-VS-All	0.00813	0.0001	0.15947	24	-1631.66	25	-1628.9	1	5.51753	0.0188268	1
SPATC1L	serow-VS-All	0.09599	0.07209	1.16444	24	-1056.5	25	-1053.01	1	6.98583	0.00821576	0.980198
LOC112441473	serow-VS-All	1.24504	1.57312	0.0001	24	-368.849	25	-366.414	1	4.86953	0.0273349	1
HACL1	serow-VS-All	0.16683	0.1868	0.0001	24	-3014.72	25	-3011.83	1	5.77268	0.0162772	1
DAZL	serow-VS-All	0.13398	0.10602	0.98817	24	-1458.34	25	-1456.33	1	4.03326	0.0446118	1
LOC101907852	serow-VS-All	1.19042	1.33674	0.13526	24	-1228.93	25	-1226.7	1	4.4634	0.0346284	1
TBC1D5	serow-VS-All	0.17585	0.16273	1.10004	24	-4048.29	25	-4045.44	1	5.69251	0.0170375	1
GPX5	serow-VS-All	0.20628	0.27107	0.0001	24	-759.802	25	-757.63	1	4.34339	0.0371528	1
TMEM39B	serow-VS-All	0.02369	0.01774	999	24	-1622.74	25	-1620.35	1	4.77943	0.0288017	1
NIPA1	serow-VS-All	0.02262	0.0001	0.19403	24	-1171.95	25	-1170	1	3.90612	0.0481106	1
MYO7B	serow-VS-All	0.33237	0.33925	0.0001	24	-192.288	25	-195.208	1	5.83976	0.015668	1
INPP1	serow-VS-All	999	999	149.469	24	-36.2576	25	-38.5895	1	4.66377	0.0308055	1
WDR75	serow-VS-All	0.14639	0.13322	0.76219	24	-4233.38	25	-4231.32	1	4.11212	0.042577	1
CALCRL	serow-VS-All	0.08308	0.0719	270.624	24	-2372.17	25	-2368.51	1	7.30775	0.0068658	0.939483
TTN	serow-VS-All	0.14445	0.1392	0.25017	24	-32047.3	25	-32045.1	1	4.4202	0.0355158	1
AGPS	serow-VS-All	0.06051	0.04432	0.66683	24	-2453.17	25	-2450.94	1	4.46295	0.0346375	1
HOXD8	serow-VS-All	0.04083	0.0001	67.0193	24	-845.137	25	-841.787	1	6.69935	0.00964482	1
MAP3K20	serow-VS-All	0.26747	0.23323	2.08302	24	-2560.38	25	-2557.52	1	5.7287	0.0166899	1
SCN7A	serow-VS-All	0.35933	0.33926	0.91376	24	-9049.04	25	-9046.8	1	4.48157	0.0342622	1
CSRNP3	serow-VS-All	1.43437	999	0.0001	24	-65.2242	25	-62.9167	1	4.61514	0.0316909	1
FMNL2	serow-VS-All	0.06158	0.05746	999	24	-4867.48	25	-4865.32	1	4.31913	0.0376862	1
ORC4	serow-VS-All	0.19055	0.16307	999	24	-2018.37	25	-2015.95	1	4.84065	0.0277964	1
LOC101904069	serow-VS-All	0.92063	0.62985	999	24	-797.438	25	-795.304	1	4.26902	0.0388132	1
R3HDM1	serow-VS-All	0.11066	0.0971	0.54922	24	-4964.5	25	-4962.21	1	4.58788	0.0321989	1
TMEM163	serow-VS-All	0.01302	0.0001	0.19555	24	-832.821	25	-830.323	1	4.99697	0.0253917	1
GYPC	serow-VS-All	0.17495	0.20895	0.0001	24	-587.606	25	-585.495	1	4.22301	0.0398794	1
DNAH7	serow-VS-All	0.10792	0.09848	0.29875	24	-16735.4	25	-16731.7	1	7.324	0.00680399	0.939483
RFTN2	serow-VS-All	0.20678	0.18471	107.408	24	-1336.91	25	-1334.97	1	3.87533	0.0490008	1
LOC100848685	serow-VS-All	1.64291	1.40893	999	24	-1009.03	25	-1007.09	1	3.88465	0.0487295	1
NRP2	serow-VS-All	0.15735	0.07808	999	24	-412.096	25	-409.836	1	4.51985	0.0335038	1
MDH1B	serow-VS-All	0.19498	0.2124	0.0001	24	-2480.88	25	-2478.94	1	3.8799	0.0488674	1
CRYGC	serow-VS-All	0.41293	0.55244	0.0001	24	-601.087	25	-598.525	1	5.12366	0.0236018	1
MAP2	serow-VS-All	0.29907	0.2802	0.97387	24	-9179.02	25	-9176.64	1	4.75866	0.0291512	1
IKZF2	serow-VS-All	0.03339	0.01668	248.507	24	-2189.18	25	-2186.44	1	5.46765	0.0193717	1
XRCC5	serow-VS-All	0.36303	0.34339	999	24	-3966.02	25	-3963.23	1	5.56021	0.0183732	1
ZNF142	serow-VS-All	0.02094	0.01084	0.26663	24	-739.925	25	-737.555	1	4.7399	0.0294709	1
FEV	serow-VS-All	0.08761	0.0001	999	24	-122.941	25	-120.433	1	5.01614	0.0251121	1
PAX3	serow-VS-All	0.00828	0.0001	0.12329	24	-2230.18	25	-2227.63	1	5.09643	0.0239752	1
COL4A4	serow-VS-All	0.43165	0.40748	1.03034	24	-8341.81	25	-8339.76	1	4.10504	0.0427557	1
LOC787234	serow-VS-All	0.56706	0.48612	999	24	-1787.69	25	-1782.98	1	9.41682	0.00215005	0.848276
LOC516378	serow-VS-All	0.14151	0.16744	0.0001	24	-964.705	25	-961.868	1	5.67297	0.0172283	1
TINAGL1	serow-VS-All	0.12674	0.11129	1.18508	24	-2493.28	25	-2490.49	1	5.57277	0.0182419	1
NKAIN1	serow-VS-All	0.73995	0.74232	1.07886	24	-166.733	25	-169.045	1	4.62332	0.0315401	1
EPB41	serow-VS-All	0.1739	0.12384	999	24	-659.508	25	-656.91	1	5.19578	0.0226418	1
SESN2	serow-VS-All	0.11949	0.13084	0.0001	24	-2653.87	25	-2651.36	1	5.02278	0.0250159	1
ZNF593	serow-VS-All	0.02353	0.0001	0.36542	24	-617.118	25	-614.736	1	4.76426	0.0290565	1
STPG1	serow-VS-All	0.29298	0.16707	999	24	-281.71	25	-279.219	1	4.98149	0.02562	1
HTR1D	serow-VS-All	0.17585	0.15884	1.51229	24	-2282.96	25	-2280.09	1	5.73298	0.0166492	1
TEX46	serow-VS-All	0.19918	0.14816	999	24	-918.438	25	-913.828	1	9.21929	0.00239478	0.848276
ZBTB40	serow-VS-All	0.24717	0.26096	0.03197	24	-6939.92	25	-6936.56	1	6.73389	0.00945981	1
ALPL	serow-VS-All	0.08373	0.07429	999	24	-1758.66	25	-1755.88	1	5.55209	0.0184587	1
PLA2G2A	serow-VS-All	0.37896	0.41908	0.0001	24	-980.342	25	-977.481	1	5.72071	0.016766	1
PQLC2	serow-VS-All	0.21892	0.20375	999	24	-2024.37	25	-2021.37	1	5.99509	0.0143458	1
IFFO2	serow-VS-All	0.20173	0.21585	0.0001	24	-2025.44	25	-2022.82	1	5.24114	0.0220588	1
PADI3	serow-VS-All	0.11423	0.12443	0.0001	24	-3256.86	25	-3252.57	1	8.57452	0.003409	0.848276
PADI1	serow-VS-All	0.17672	0.16708	0.63189	24	-3723.31	25	-3721.23	1	4.16099	0.0413653	1
RCSD1	serow-VS-All	1.25124	999	0.0001	24	-47.7676	25	-45.0525	1	5.43023	0.0197911	1
LRRC52	serow-VS-All	0.16044	0.13524	1.35488	24	-1711.51	25	-1708.92	1	5.18721	0.0227537	1
ATF6	serow-VS-All	0.4589	0.4153	999	24	-2879.47	25	-2875.6	1	7.73741	0.00540882	0.919567
NECTIN4	serow-VS-All	0.09188	0.07695	0.55383	24	-2405.64	25	-2403.56	1	4.16809	0.0411922	1
KCNJ9	serow-VS-All	0.003	0.0001	999	24	-1192.25	25	-1187.9	1	8.71475	0.00315645	0.848276
IGSF9	serow-VS-All	0.14449	0.15432	0.0001	24	-5757.23	25	-5754.34	1	5.77206	0.0162829	1
CFAP45	serow-VS-All	0.10148	0.05089	43.9262	24	-222.352	25	-219.622	1	5.46029	0.0194534	1
OR10J1	serow-VS-All	0.37968	0.44373	0.0001	24	-845.201	25	-842.828	1	4.74611	0.0293645	1
LOC519294	serow-VS-All	0.32919	0.39526	0.0001	24	-1017.61	25	-1014.71	1	5.80744	0.0159585	1
LOC617783	serow-VS-All	0.54933	0.50777	999	24	-2016.56	25	-2014.32	1	4.47814	0.034331	1
OR10R2	serow-VS-All	0.33041	0.30015	279.474	24	-1798.82	25	-1796.24	1	5.16674	0.0230234	1
GLMP	serow-VS-All	0.2111	0.19336	999	24	-2258.56	25	-2255.36	1	6.39574	0.0114395	1
SYT11	serow-VS-All	0.02477	0.0001	999	24	-301.104	25	-297.552	1	7.10525	0.00768583	0.952717
MSTO1	serow-VS-All	0.26382	0.31354	0.0001	24	-2196.2	25	-2192.03	1	8.3376	0.00388328	0.848276
HAX1	serow-VS-All	0.33828	0.42894	0.0001	24	-1231.01	25	-1228.73	1	4.54858	0.0329461	1
S100A2	serow-VS-All	0.01133	0.0001	999	24	-471.501	25	-467.536	1	7.92971	0.00486296	0.909977
KPRP	serow-VS-All	1.00862	0.91996	999	24	-3407.71	25	-3403.52	1	8.39726	0.00375787	0.848276
THEM4	serow-VS-All	1.09139	0.98067	999	24	-1549.16	25	-1546.97	1	4.37755	0.0364153	1
GABPB2	serow-VS-All	0.39725	0.43802	0.0001	24	-2055.55	25	-2053.24	1	4.62261	0.0315532	1
PRUNE1	serow-VS-All	0.20522	0.23958	0.0001	24	-2269.68	25	-2266.92	1	5.51415	0.0188632	1
CERS2	serow-VS-All	0.05689	0.04737	999	24	-1787.02	25	-1785.04	1	3.96976	0.0463243	1
PDE4DIP	serow-VS-All	1.64218	2.18353	0.0001	24	-317.531	25	-315.604	1	3.85478	0.0496044	1
HSD3B1	serow-VS-All	0.19264	0.17447	1.51581	24	-2173.96	25	-2171.63	1	4.6556	0.0309524	1
VTCN1	serow-VS-All	0.22708	0.18103	999	24	-1070.99	25	-1068.97	1	4.04578	0.044282	1
VANGL1	serow-VS-All	0.06436	0.03208	999	24	-423.54	25	-421.319	1	4.44046	0.0350967	1
BCL2L15	serow-VS-All	1.02584	1.12081	0.0001	24	-1130.75	25	-1128.31	1	4.88806	0.027043	1
LRIG2	serow-VS-All	0.15393	0.16444	0.0001	24	-4908.24	25	-4906.14	1	4.19112	0.0406362	1
KCND3	serow-VS-All	0.00868	0.00658	0.19973	24	-3075.4	25	-3073.45	1	3.88861	0.0486147	1
CYM	serow-VS-All	0.43008	0.54256	0.0001	24	-201.767	25	-199.524	1	4.48612	0.0341711	1
SARS	serow-VS-All	0.13216	0.15101	0.0001	24	-2525.93	25	-2523.59	1	4.66532	0.0307778	1
LOC614522	serow-VS-All	0.83632	1.07872	0.0001	24	-1401.22	25	-1396.36	1	9.71455	0.00182815	0.848276
BARHL2	serow-VS-All	0.03921	0.0208	0.33626	24	-1522.3	25	-1519.89	1	4.83626	0.0278672	1
WDR63	serow-VS-All	0.17997	0.16314	1.3565	24	-3104.85	25	-3102.58	1	4.52543	0.0333948	1
AK5	serow-VS-All	0.25336	0.23735	999	24	-2754.73	25	-2752.68	1	4.10454	0.0427683	1
WLS	serow-VS-All	0.01689	0.00581	0.35845	24	-2587.9	25	-2583.57	1	8.65522	0.00326126	0.848276
LEPROT	serow-VS-All	1.01379	1.37027	0.12474	24	-764.915	25	-762.195	1	5.44078	0.0196719	1
AK4	serow-VS-All	0.0609	0.04046	492.579	24	-942.527	25	-940.287	1	4.48075	0.0342788	1
RAVER2	serow-VS-All	0.25333	0.23263	999	24	-3174.34	25	-3171.55	1	5.57975	0.0181693	1
PATJ	serow-VS-All	0.24407	0.2214	1.20904	24	-9348.05	25	-9342.5	1	11.0984	0.000864018	0.786238
C8B	serow-VS-All	0.36653	0.38862	0.0001	24	-3485.58	25	-3482.31	1	6.52338	0.0106466	1
ACOT11	serow-VS-All	0.07007	0.05672	454.961	24	-1135.32	25	-1130.98	1	8.67323	0.00322918	0.848276
TMEM59	serow-VS-All	0.21738	0.1838	990.926	24	-1576.93	25	-1574.72	1	4.42454	0.0354256	1
SLC1A7	serow-VS-All	0.04418	0.03706	0.3688	24	-2642.74	25	-2640.02	1	5.4504	0.0195638	1
MKNK1	serow-VS-All	0.11144	0.0974	1.14473	24	-2350.51	25	-2347.91	1	5.20088	0.0225755	1
LOC513210	serow-VS-All	0.48721	0.45615	999	24	-3343.61	25	-3341.55	1	4.13592	0.0419823	1
MAST2	serow-VS-All	0.1332	0.12346	0.45165	24	-8315.28	25	-8312.81	1	4.93027	0.0263902	1
EIF2B3	serow-VS-All	0.3768	0.42607	0.0001	24	-2208.53	25	-2206.26	1	4.54393	0.0330356	1
PTCH2	serow-VS-All	0.14712	0.1299	0.57126	24	-5999.51	25	-5995.88	1	7.25459	0.00707201	0.939483
ARMH1	serow-VS-All	0.22962	0.20226	343.157	24	-1375.86	25	-1373.78	1	4.16651	0.0412306	1
TMEM125	serow-VS-All	0.16089	0.1947	0.0001	24	-659.131	25	-656.724	1	4.81359	0.0282362	1
LOC112446031	serow-VS-All	0.29321	0.26907	999	24	-1768.75	25	-1766.34	1	4.81462	0.0282193	1
HIVEP3	serow-VS-All	0.19436	0.18515	0.45621	24	-11857.6	25	-11855.6	1	3.93459	0.0473027	1
TEKT2	serow-VS-All	0.15339	0.14139	351.668	24	-2123.23	25	-2121	1	4.45681	0.0347624	1
AGO1	serow-VS-All	0.01523	0.0001	121.991	24	-2415.62	25	-2411.32	1	8.60929	0.00334453	0.848276
TFAP2E	serow-VS-All	0.10537	0.07008	352.087	24	-1362.31	25	-1356.42	1	11.779	0.000599028	0.701744
ACKR3	serow-VS-All	0.02335	0.01945	430.494	24	-1799.98	25	-1795.47	1	9.01885	0.0026721	0.848276
ESPNL	serow-VS-All	3.9645	999	0.0001	24	-224.949	25	-221.258	1	7.38134	0.0065904	0.939483
TRAF3IP1	serow-VS-All	0.23855	0.2238	1.69995	24	-2971.02	25	-2968.69	1	4.65325	0.0309948	1
NDUFA10	serow-VS-All	0.20775	0.16652	1.06817	24	-1962.69	25	-1958.24	1	8.90823	0.00283889	0.848276
LOC104970266	serow-VS-All	0.87083	1.02146	0.0001	24	-573.269	25	-570.787	1	4.96437	0.0258747	1
RNPEPL1	serow-VS-All	0.0411	0.00633	197.252	24	-637.083	25	-626.417	1	21.3335	3.859e-06	0.0435595
D2HGDH	serow-VS-All	0.08313	0.07579	0.70983	24	-2011.53	25	-2009.48	1	4.09871	0.042916	1
COL1A2	serow-VS-All	0.09102	0.09857	0.0001	24	-6504.04	25	-6501.85	1	4.37099	0.0365557	1
THSD7A	serow-VS-All	0.13187	0.12183	0.54389	24	-8584.71	25	-8581.34	1	6.75267	0.00936074	1
ABCB5	serow-VS-All	0.19649	0.17178	0.8313	24	-6285.36	25	-6280.93	1	8.85281	0.00292638	0.848276
CDCA7L	serow-VS-All	0.30312	0.26281	1.93501	24	-1553.73	25	-1551.59	1	4.26565	0.0388904	1
MALSU1	serow-VS-All	0.26315	0.30646	0.0001	24	-1101.31	25	-1098.64	1	5.3385	0.0208594	1
PTPN12	serow-VS-All	0.13628	0.12013	999	24	-2555.73	25	-2553.39	1	4.67862	0.0305402	1
EFCAB10	serow-VS-All	0.6158	0.68145	0.0001	24	-855.469	25	-853.441	1	4.05512	0.0440375	1
CDHR3	serow-VS-All	0.40308	0.4281	0.0001	24	-4902.61	25	-4898.49	1	8.2435	0.00408983	0.848276
CBLL1	serow-VS-All	0.15233	0.12451	999	24	-2013.05	25	-2010.41	1	5.27772	0.0216001	1
LAMB1	serow-VS-All	0.11572	0.10828	0.40775	24	-9200.65	25	-9198.32	1	4.66413	0.0307991	1
PNPLA8	serow-VS-All	0.18836	0.1562	1.83122	24	-3469.61	25	-3466.27	1	6.67874	0.00975695	1
IFRD1	serow-VS-All	0.07404	0.05276	1.16801	24	-2067.85	25	-2064.08	1	7.54894	0.00600454	0.939483
GPR141	serow-VS-All	0.41219	0.46443	0.0001	24	-1693.25	25	-1691.27	1	3.9656	0.046439	1
HERPUD2	serow-VS-All	0.07	0.06121	999	24	-1465.43	25	-1463.47	1	3.93012	0.0474286	1
MPP6	serow-VS-All	0.04539	0.03382	0.67669	24	-2554.22	25	-2552.26	1	3.91878	0.0477495	1
TEX47	serow-VS-All	0.14654	0.11115	999	24	-1466.15	25	-1459.06	1	14.1837	0.0001658	0.362622
YAE1D1	serow-VS-All	1.02961	1.41383	0.14204	24	-1115.52	25	-1113.46	1	4.10659	0.0427165	1
AASS	serow-VS-All	0.13652	0.12059	0.83112	24	-4481.5	25	-4479.1	1	4.79428	0.0285544	1
FSCN3	serow-VS-All	0.11498	0.09601	1.55127	24	-2621.28	25	-2617.38	1	7.78996	0.00525373	0.912119
LRRC4	serow-VS-All	0.12098	0.0001	999	24	-42.5314	25	-40.5374	1	3.98803	0.0458245	1
FAM71F2	serow-VS-All	0.30721	0.27282	999	24	-1600.54	25	-1598.1	1	4.86654	0.0273824	1
OPN1SW	serow-VS-All	0.14524	0.12413	697.363	24	-1655.08	25	-1652.72	1	4.71462	0.0299072	1
KCP	serow-VS-All	0.36172	0.40092	0.0001	24	-2165.3	25	-2161.05	1	8.48429	0.00358226	0.848276
PODXL	serow-VS-All	1.02341	1.07227	0.29236	24	-4034.58	25	-4032.29	1	4.57755	0.0323935	1
STRA8	serow-VS-All	0.71722	0.65113	999	24	-2094.13	25	-2091.21	1	5.84537	0.0156181	1
LOC514257	serow-VS-All	1.50908	1.85489	0.0001	24	-536.895	25	-534.234	1	5.32053	0.0210756	1
CREB3L2	serow-VS-All	0.02992	0.02564	999	24	-2432.84	25	-2430.25	1	5.17828	0.0228709	1
LOC519161	serow-VS-All	0.3919	0.36522	999	24	-1903.65	25	-1901.02	1	5.26646	0.0217402	1
LOC104972276	serow-VS-All	0.31864	0.27623	999	24	-896.636	25	-894.033	1	5.20474	0.0225253	1
OR6B1	serow-VS-All	0.23171	0.20334	999	24	-1737.07	25	-1733.39	1	7.35749	0.00667838	0.939483
OR2A5	serow-VS-All	0.334	0.30378	229.512	24	-2062.27	25	-2059.18	1	6.19	0.0128474	1
LOC514891	serow-VS-All	0.33536	0.30393	1.86781	24	-1910.41	25	-1908.38	1	4.05616	0.0440104	1
CNTNAP2	serow-VS-All	0.06429	0.06797	0.0001	24	-6182.89	25	-6180.9	1	3.98696	0.0458538	1
NOS3	serow-VS-All	0.03218	0.02678	999	24	-844.421	25	-842.368	1	4.10654	0.0427177	1
BBS10	serow-VS-All	0.48038	0.43697	999	24	-3863.09	25	-3857.55	1	11.0918	0.000867111	0.786238
CEP290	serow-VS-All	0.21498	0.18361	999	24	-1306.42	25	-1303.69	1	5.45104	0.0195567	1
CCER1	serow-VS-All	0.38146	0.31301	1.40487	24	-2077.97	25	-2074.83	1	6.29645	0.012098	1
ZNF385A	serow-VS-All	0.28823	0.22326	999	24	-1120.03	25	-1117.88	1	4.29413	0.0382441	1
CSAD	serow-VS-All	0.05615	0.02793	999	24	-592.682	25	-590.517	1	4.3309	0.0374265	1
KRT77	serow-VS-All	0.32374	0.27971	2.13011	24	-2014.14	25	-2011.59	1	5.1046	0.0238625	1
ATG101	serow-VS-All	0.01543	0.00813	0.13899	24	-1022.4	25	-1019.92	1	4.96103	0.0259248	1
AQP2	serow-VS-All	0.01947	0.00999	0.49668	24	-1370.61	25	-1366.97	1	7.28661	0.00694704	0.939483
LMBR1L	serow-VS-All	0.14103	0.12598	287.92	24	-2354.45	25	-2351.75	1	5.41108	0.0200094	1
LOC104972406	serow-VS-All	0.64114	0.70464	0.0001	24	-1353.39	25	-1349.7	1	7.37894	0.00659921	0.939483
LOC509508	serow-VS-All	0.67438	0.74014	0.0001	24	-1385.62	25	-1382.62	1	5.98913	0.0143943	1
OR10AD1	serow-VS-All	0.31742	0.26555	999	24	-131.807	25	-133.825	1	4.03578	0.044545	1
ADAMTS20	serow-VS-All	0.20579	0.15249	2.73516	24	-2052.5	25	-2047.46	1	10.0859	0.00149409	0.848276
MSRB3	serow-VS-All	0.30013	0.33694	0.0001	24	-682.35	25	-680.35	1	3.99974	0.0455072	1
RXYLT1	serow-VS-All	0.21182	0.19851	999	24	-2289.21	25	-2287.19	1	4.03044	0.0446862	1
AGAP2	serow-VS-All	0.36156	0.18047	999	24	-272.565	25	-270.141	1	4.84848	0.0276704	1
MBD6	serow-VS-All	0.10509	0.07001	999	24	-2805.58	25	-2801.5	1	8.15252	0.00430014	0.848276
SHMT2	serow-VS-All	0.20774	0.18686	999	24	-2425.59	25	-2423.39	1	4.39501	0.0360443	1
LOC507581	serow-VS-All	0.25352	0.22785	999	24	-1787.58	25	-1785.43	1	4.28833	0.0383748	1
LOC520938	serow-VS-All	0.31235	0.33928	0.0001	24	-2017	25	-2013.86	1	6.27364	0.0122547	1
CFAP54	serow-VS-All	0.2885	0.27447	0.68752	24	-13174.7	25	-13172.6	1	4.19461	0.0405528	1
SCYL2	serow-VS-All	0.13025	0.11646	0.68857	24	-4500.16	25	-4498.19	1	3.93514	0.0472871	1
CKAP4	serow-VS-All	0.0665	0.04662	1.30591	24	-1409.76	25	-1404.47	1	10.5854	0.00113984	0.848276
BPIFC	serow-VS-All	0.29988	0.32142	0.0001	24	-2698.56	25	-2696.54	1	4.03583	0.0445438	1
LOC104972499	serow-VS-All	1.03706	1.16022	0.0001	24	-1367.24	25	-1364.83	1	4.80548	0.0283694	1
TEX33	serow-VS-All	0.21294	0.18192	999	24	-1127.04	25	-1124.31	1	5.4647	0.0194043	1
DENND5B	serow-VS-All	1.15651	999	0.0001	24	-139.878	25	-137.36	1	5.0371	0.02481	1
MANSC4	serow-VS-All	0.66197	0.60493	66.8923	24	-1834.12	25	-1832.06	1	4.13191	0.0420818	1
ETNK1	serow-VS-All	0.0146	0.0001	0.4133	24	-1632.11	25	-1629.15	1	5.93032	0.0148825	1
IAPP	serow-VS-All	0.69279	0.81169	0.0001	24	-668.407	25	-665.449	1	5.91571	0.0150065	1
PDE3A	serow-VS-All	0.15902	0.17032	0.0001	24	-4866.02	25	-4864.05	1	3.92487	0.047577	1
CAPZA3	serow-VS-All	0.14132	0.09613	1.99897	24	-1526.86	25	-1522.56	1	8.59001	0.00338012	0.848276
PIK3C2G	serow-VS-All	0.41008	0.43788	0.07379	24	-7339.32	25	-7336.15	1	6.34064	0.0118002	1
PLBD1	serow-VS-All	0.28631	0.25287	999	24	-2013.84	25	-2011.05	1	5.58542	0.0181106	1
APOLD1	serow-VS-All	0.07216	0.05752	999	24	-940.992	25	-938.42	1	5.14406	0.023326	1
MANSC1	serow-VS-All	0.71359	0.65429	3.82844	24	-2662.6	25	-2660.48	1	4.23	0.0397153	1
TAS2R10	serow-VS-All	0.62495	0.54474	518.382	24	-1774.45	25	-1770.3	1	8.30021	0.00396404	0.848276
CLEC7A	serow-VS-All	0.73594	0.81	0.0001	24	-1464.1	25	-1461.71	1	4.78174	0.028763	1
LOC100294723	serow-VS-All	0.55715	0.49071	999	24	-862.004	25	-859.744	1	4.52056	0.0334899	1
LOC506828	serow-VS-All	0.44665	0.5135	0.0001	24	-1396.82	25	-1393.26	1	7.12698	0.00759326	0.952717
A2M	serow-VS-All	0.41241	0.44093	0.04625	24	-6755	25	-6751.27	1	7.47068	0.00627118	0.939483
A2ML1	serow-VS-All	0.56619	0.59751	0.23407	24	-8183.92	25	-8181.83	1	4.18728	0.0407283	1
GDF3	serow-VS-All	0.35473	0.39323	0.0001	24	-2102.3	25	-2098.97	1	6.66458	0.00983479	1
AKAP3	serow-VS-All	0.17159	0.15516	1.32048	24	-4849.52	25	-4844.94	1	9.1553	0.00247998	0.848276
CRACR2A	serow-VS-All	0.25797	0.27918	0.0001	24	-3756.37	25	-3751.97	1	8.80614	0.00300219	0.848276
IQSEC3	serow-VS-All	0.0626	0.05586	12.0423	24	-2238.09	25	-2235.58	1	5.01834	0.0250801	1
SLC6A13	serow-VS-All	0.04629	0.05083	0.0001	24	-3071.13	25	-3069.08	1	4.10924	0.0426494	1
NINJ2	serow-VS-All	0.30186	0.34557	0.0001	24	-830.481	25	-828.479	1	4.00284	0.0454238	1
WNK1	serow-VS-All	0.24097	0.22745	1.55423	24	-11500.1	25	-11495.3	1	9.64534	0.00189832	0.848276
BCL2L13	serow-VS-All	1.35838	999	0.0001	24	-62.8751	25	-60.8389	1	4.0724	0.0435892	1
TRIOBP	serow-VS-All	0.4925	0.51899	0.13482	24	-7166.27	25	-7163.18	1	6.18952	0.0128509	1
H1F0	serow-VS-All	0.05103	0.03389	62.0463	24	-837.001	25	-834.896	1	4.2102	0.0401817	1
SLC16A8	serow-VS-All	0.12062	0.09625	999	24	-1005.75	25	-1001.82	1	7.86437	0.00504184	0.909977
PLA2G6	serow-VS-All	0.05437	0.04617	0.17932	24	-4111.76	25	-4108.62	1	6.27139	0.0122703	1
NPTXR	serow-VS-All	0.24214	0.22098	1.87296	24	-2742.44	25	-2739.66	1	5.55806	0.0183958	1
ENTHD1	serow-VS-All	0.52258	0.47235	2.73234	24	-3659.47	25	-3655.97	1	7.00277	0.00813837	0.978934
EFCAB6	serow-VS-All	0.39679	0.36857	1.07291	24	-8733.99	25	-8729.91	1	8.16858	0.00426224	0.848276
FBLN1	serow-VS-All	0.06841	0.06156	999	24	-3603.4	25	-3597.31	1	12.1808	0.000482838	0.635921
LOC101904344	serow-VS-All	0.96805	1.16571	0.0001	24	-982.116	25	-978.352	1	7.528	0.00607474	0.939483
ANXA5	serow-VS-All	0.06094	0.04869	999	24	-1243.03	25	-1240.9	1	4.24709	0.0393176	1
ENPEP	serow-VS-All	0.26692	0.27736	0.0001	24	-5025.22	25	-5023.1	1	4.23341	0.0396358	1
TACR3	serow-VS-All	0.20839	0.19442	359.698	24	-2417.45	25	-2415.48	1	3.9535	0.0467739	1
BANK1	serow-VS-All	0.47506	0.49221	0.0001	24	-4324.86	25	-4322.68	1	4.36992	0.0365787	1
C6H4orf17	serow-VS-All	0.59549	0.52284	999	24	-1805.48	25	-1803.27	1	4.42321	0.0354533	1
PDHA2	serow-VS-All	0.13679	0.11407	1.27101	24	-2038.45	25	-2035.58	1	5.74313	0.0165533	1
RBPJ	serow-VS-All	0.08032	0.02671	162.398	24	-935.603	25	-931.117	1	8.97237	0.00274093	0.848276
TBC1D1	serow-VS-All	0.016	0.0001	999	24	-1156.69	25	-1152.41	1	8.57955	0.00339959	0.848276
RFC1	serow-VS-All	0.21	0.1949	1.54234	24	-4802.71	25	-4800.53	1	4.35063	0.0369953	1
GUF1	serow-VS-All	0.76795	1.92862	0.0001	24	-330.127	25	-325.415	1	9.42263	0.00214324	0.848276
ATP10D	serow-VS-All	0.87604	1.23041	0.0001	24	-410.133	25	-408.041	1	4.18375	0.0408134	1
CNGA1	serow-VS-All	0.12363	0.10058	0.84146	24	-3123.66	25	-3120.79	1	5.75661	0.0164267	1
RASL11B	serow-VS-All	0.04047	0.03231	999	24	-1216.23	25	-1214.17	1	4.1184	0.0424192	1
AASDH	serow-VS-All	0.39031	0.47419	0.0001	24	-870.03	25	-867.639	1	4.78198	0.0287591	1
THEGL	serow-VS-All	0.62678	0.56913	999	24	-2283.22	25	-2280.49	1	5.4542	0.0195213	1
DCK	serow-VS-All	0.04053	0.02024	999	24	-1187.47	25	-1185.26	1	4.42761	0.035362	1
NPFFR2	serow-VS-All	0.23799	0.26606	0.0001	24	-2333.4	25	-2330.78	1	5.22915	0.0222114	1
AFP	serow-VS-All	0.23862	0.20657	1.96786	24	-3070.85	25	-3068.03	1	5.64483	0.0175069	1
AREG	serow-VS-All	0.28559	0.23065	999	24	-1203.27	25	-1199.97	1	6.60984	0.0101417	1
FGF5	serow-VS-All	0.20447	0.18029	201.562	24	-1402.38	25	-1400.35	1	4.05598	0.0440152	1
SCD5	serow-VS-All	0.00674	0.0001	43.4257	24	-1218.25	25	-1213.57	1	9.37215	0.00220307	0.848276
HELQ	serow-VS-All	0.30162	0.33757	0.0001	24	-3049.9	25	-3046.61	1	6.57261	0.010356	1
NUDT9	serow-VS-All	0.28433	0.25103	999	24	-1584.64	25	-1582	1	5.28522	0.0215072	1
EVC	serow-VS-All	0.26353	0.27504	0.0001	24	-3259.27	25	-3257.33	1	3.87647	0.0489675	1
OTOP1	serow-VS-All	0.2505	0.26259	0.0001	24	-2896.37	25	-2894.41	1	3.91216	0.0479381	1
LOC528518	serow-VS-All	0.3639	0.32436	1.60273	24	-2203.24	25	-2200.3	1	5.88311	0.0152868	1
CCDC96	serow-VS-All	0.24909	0.21609	999	24	-2196.84	25	-2192.53	1	8.61619	0.00333188	0.848276
POLN	serow-VS-All	0.63008	0.5935	1.81638	24	-5581.27	25	-5578.47	1	5.61041	0.0178541	1
NSD2	serow-VS-All	0.01413	0.00469	798.736	24	-779.646	25	-774.031	1	11.2294	0.000805116	0.786238
MAEA	serow-VS-All	0.03476	0.02244	0.67514	24	-1392.49	25	-1387.25	1	10.4911	0.00119952	0.848276
OBSCN	serow-VS-All	0.14644	0.15889	0.03526	24	-4624.53	25	-4621.84	1	5.39874	0.0201513	1
GUK1	serow-VS-All	0.51153	0.40808	500.216	24	-730.294	25	-728.258	1	4.07176	0.0436058	1
LOC112447315	serow-VS-All	0.74537	0.92191	0.0001	24	-464.477	25	-462.217	1	4.52066	0.0334879	1
TSSK6	serow-VS-All	0.01387	0.00693	999	24	-1245.86	25	-1242.79	1	6.1416	0.0132038	1
GATAD2A	serow-VS-All	0.15853	0.17106	0.0001	24	-3180.83	25	-3178.45	1	4.76399	0.0290611	1
ARMC6	serow-VS-All	0.08798	0.09515	0.0001	24	-2474.86	25	-2472.39	1	4.95112	0.0260737	1
SLC5A5	serow-VS-All	0.13606	0.12347	5.58655	24	-2896.52	25	-2894.21	1	4.62604	0.0314902	1
CCDC194	serow-VS-All	0.0771	0.03838	999	24	-582.863	25	-578.784	1	8.15662	0.00429043	0.848276
USHBP1	serow-VS-All	0.58805	0.54231	3.66594	24	-3786.18	25	-3783.77	1	4.80893	0.0283127	1
OCEL1	serow-VS-All	0.43631	0.58258	0.0001	24	-1092.96	25	-1088.65	1	8.62693	0.0033123	0.848276
LOC112441523	serow-VS-All	0.35419	0.39514	0.0001	24	-1164.81	25	-1162.67	1	4.29264	0.0382777	1
IL27RA	serow-VS-All	0.40673	0.43757	0.09275	24	-3740.01	25	-3737.67	1	4.67118	0.0306728	1
C7H19orf57	serow-VS-All	0.79899	0.88608	0.1771	24	-4039.71	25	-4035.58	1	8.24977	0.00407572	0.848276
BEST2	serow-VS-All	0.07981	0.09193	0.0001	24	-1916.23	25	-1914.18	1	4.11458	0.042515	1
LOC783540	serow-VS-All	0.17163	0.18722	0.0001	24	-2233.94	25	-2231.96	1	3.96425	0.0464762	1
MUC16	serow-VS-All	0.55421	0.49695	2.31268	24	-4298.01	25	-4294.74	1	6.54117	0.0105406	1
PIN1	serow-VS-All	0.05159	0.02566	861.235	24	-635.602	25	-633.508	1	4.18815	0.0407074	1
RAVER1	serow-VS-All	0.14622	0.0001	999	24	-170.78	25	-168.54	1	4.48089	0.0342758	1
CDC37	serow-VS-All	0.02696	0.02423	97.9132	24	-1835.82	25	-1833.8	1	4.04574	0.0442829	1
KRI1	serow-VS-All	0.13651	0.12504	0.55478	24	-3629.45	25	-3627.44	1	4.0271	0.0447748	1
CCDC151	serow-VS-All	0.13467	0.12183	0.90621	24	-2867.07	25	-2865.01	1	4.11488	0.0425074	1
ARHGEF18	serow-VS-All	0.10737	0.09536	0.36159	24	-4731.86	25	-4728.68	1	6.34517	0.0117701	1
STXBP2	serow-VS-All	0.07112	0.07963	0.0001	24	-2999.79	25	-2997.16	1	5.25337	0.0219043	1
LRRC8E	serow-VS-All	0.03963	0.03281	0.48026	24	-3891.13	25	-3886.56	1	9.13485	0.00250787	0.848276
LOC100337081	serow-VS-All	0.52123	0.59357	0.0001	24	-1579.67	25	-1576.17	1	6.99671	0.00816597	0.978934
UBXN6	serow-VS-All	0.05792	0.04681	0.38168	24	-1443.14	25	-1440.85	1	4.58452	0.0322621	1
PRDM6	serow-VS-All	0.06417	0.04418	0.65136	24	-1685.79	25	-1683.65	1	4.28634	0.0384198	1
SRFBP1	serow-VS-All	0.40637	0.36523	999	24	-2131.49	25	-2129.09	1	4.81865	0.0281534	1
TNFAIP8	serow-VS-All	0.07906	0.06309	999	24	-905.965	25	-904.032	1	3.86495	0.0493045	1
PRELID1	serow-VS-All	0.10694	0.0001	46.8502	24	-432.584	25	-430.077	1	5.01259	0.0251637	1
PFN3	serow-VS-All	0.0452	0.03364	582.316	24	-483.968	25	-482.025	1	3.88743	0.0486488	1
TRIM41	serow-VS-All	0.02849	0.01898	205.083	24	-2432.57	25	-2430.02	1	5.10713	0.0238278	1
LOC522955	serow-VS-All	0.37599	0.40237	0.0001	24	-1747	25	-1744.93	1	4.15129	0.0416027	1
OR2C3	serow-VS-All	1.00789	0.76157	999	24	-637.665	25	-635.374	1	4.58097	0.032329	1
LOC518474	serow-VS-All	0.3895	0.34437	290.9	24	-1685.44	25	-1682.58	1	5.72377	0.0167368	1
LOC785149	serow-VS-All	0.35772	0.29987	999	24	-1614.33	25	-1611.1	1	6.44869	0.0111034	1
PRTN3	serow-VS-All	0.16311	0.12812	999	24	-890.978	25	-886.649	1	8.65708	0.00325793	0.848276
STK11	serow-VS-All	1.04052	1.34188	0.0001	24	-448.63	25	-446.531	1	4.19665	0.0405039	1
FBXL21	serow-VS-All	0.76696	0.86477	0.19252	24	-2600.95	25	-2598.79	1	4.32052	0.0376554	1
TMEM173	serow-VS-All	0.24696	0.21273	999	24	-1867.44	25	-1864.45	1	5.97642	0.0144984	1
SLC35A4	serow-VS-All	0.15765	0.13887	272.479	24	-1643.54	25	-1640.87	1	5.33038	0.0209568	1
LOC112447434	serow-VS-All	0.57814	0.48961	999	24	-701.309	25	-699.335	1	3.94784	0.0469316	1
PCDHA13	serow-VS-All	0.49144	0.46309	276.725	24	-4581.51	25	-4577.62	1	7.77174	0.00530699	0.912119
LOC104968820	serow-VS-All	0.27515	0.31131	0.04397	24	-2536.98	25	-2534.5	1	4.96539	0.0258595	1
LOC100848799	serow-VS-All	0.47816	0.41004	999	24	-2706.71	25	-2701.79	1	9.84178	0.00170593	0.848276
TAF7	serow-VS-All	0.03921	0.02019	0.65517	24	-1611.98	25	-1608.81	1	6.33311	0.0118505	1
SH3TC2	serow-VS-All	0.25828	0.20034	999	24	-906.201	25	-903.988	1	4.42731	0.0353682	1
SLC26A2	serow-VS-All	0.30732	0.2751	999	24	-2482.03	25	-2479.27	1	5.52994	0.0186937	1
TCOF1	serow-VS-All	0.39874	0.36437	2.30786	24	-3983.77	25	-3980.2	1	7.1412	0.00753326	0.952717
FAM114A2	serow-VS-All	0.31394	0.26316	421.991	24	-2082.43	25	-2078.98	1	6.9043	0.00859889	1
LSM11	serow-VS-All	0.04374	0.02185	999	24	-1010.48	25	-1007.71	1	5.54198	0.0185656	1
UBLCP1	serow-VS-All	0.02205	0.0001	0.31008	24	-1152.13	25	-1149.84	1	4.57204	0.0324979	1
ADRA1B	serow-VS-All	0.01199	0.0001	999	24	-1380.67	25	-1376.43	1	8.47639	0.00359785	0.848276
GABRA6	serow-VS-All	0.13081	0.10928	758.494	24	-2176.02	25	-2172.86	1	6.30756	0.0120224	1
SSBP2	serow-VS-All	0.06646	0.04982	205.202	24	-1642.98	25	-1640.98	1	3.98795	0.0458268	1
FAM172A	serow-VS-All	0.04234	0.02251	0.34917	24	-1709.87	25	-1707.52	1	4.70216	0.0301248	1
SPATA9	serow-VS-All	0.2088	0.16883	999	24	-1289.37	25	-1285.8	1	7.12843	0.00758713	0.952717
NUDT12	serow-VS-All	0.08916	0.05655	0.64768	24	-2157.86	25	-2154.49	1	6.74835	0.00938346	1
MAN2A1	serow-VS-All	0.22516	0.19597	999	24	-786.541	25	-784.496	1	4.0903	0.0431299	1
MFSD14B	serow-VS-All	0.24466	0.22489	999	24	-2445.52	25	-2443.42	1	4.20406	0.0403273	1
ANXA10	serow-VS-All	0.20239	0.18274	250.725	24	-1774.81	25	-1772.39	1	4.82747	0.0280096	1
BLK	serow-VS-All	0.10884	0.09568	106.768	24	-2567.58	25	-2564	1	7.16366	0.00743952	0.952717
SCARA5	serow-VS-All	0.05392	0.05255	9.24305	24	-1954.91	25	-1957.92	1	6.02336	0.0141177	1
SCARA3	serow-VS-All	0.06843	0.05798	0.28535	24	-2696.99	25	-2694.91	1	4.15183	0.0415897	1
KLHL9	serow-VS-All	0.02009	0.01004	83.1653	24	-2700.13	25	-2696.96	1	6.32717	0.0118902	1
HAUS6	serow-VS-All	0.42804	0.40318	999	24	-4790.11	25	-4786.73	1	6.76765	0.00928251	1
CD274	serow-VS-All	0.44986	0.53291	0.0001	24	-1501.98	25	-1498.95	1	6.04606	0.0139373	1
CDC37L1	serow-VS-All	0.20801	0.0001	999	24	-140.913	25	-138.988	1	3.85085	0.0497209	1
VLDLR	serow-VS-All	0.11322	0.12646	0.0001	24	-4018.05	25	-4015.74	1	4.62771	0.0314595	1
DOCK8	serow-VS-All	0.10653	0.11081	0.0001	24	-10338.2	25	-10336.1	1	4.16778	0.0411998	1
TLE4	serow-VS-All	0.00294	0.0001	0.03715	24	-3523.43	25	-3520.97	1	4.92264	0.026507	1
PHF24	serow-VS-All	0.22653	0.19037	999	24	-1961.06	25	-1957.91	1	6.30608	0.0120325	1
GBA2	serow-VS-All	0.09967	0.0001	999	24	-304.856	25	-302.605	1	4.50274	0.0338406	1
SPAG8	serow-VS-All	1.03061	1.1171	0.0001	24	-2020.77	25	-2018.37	1	4.80171	0.0284316	1
HRCT1	serow-VS-All	0.20372	0.17164	999	24	-627.55	25	-625.394	1	4.3111	0.0378645	1
POLR1E	serow-VS-All	0.21236	0.1941	999	24	-2113.64	25	-2111.12	1	5.03753	0.0248038	1
FRMPD1	serow-VS-All	0.36975	0.39669	0.07079	24	-6882.36	25	-6878.77	1	7.17534	0.00739123	0.952717
TRMT10B	serow-VS-All	0.38461	0.33171	139.821	24	-1590.16	25	-1587.83	1	4.66476	0.0307877	1
EXOSC3	serow-VS-All	0.15141	0.11339	999	24	-1336.15	25	-1333.03	1	6.24414	0.0124605	1
C8H8orf58	serow-VS-All	0.58685	0.66764	0.0001	24	-2145.05	25	-2140.23	1	9.64083	0.00190299	0.848276
ENTPD4	serow-VS-All	0.0613	0.04594	86.7487	24	-1457.36	25	-1455.15	1	4.41644	0.0355942	1
MYORG	serow-VS-All	0.05796	0.0001	999	24	-178.279	25	-173.143	1	10.2725	0.00135031	0.848276
ZCCHC6	serow-VS-All	0.33126	0.34707	0.0001	24	-6659.49	25	-6656.74	1	5.50702	0.0189403	1
CDC14B	serow-VS-All	0.11423	0.07586	174.525	24	-1924.82	25	-1921.64	1	6.35928	0.0116769	1
IPPK	serow-VS-All	0.06176	0.04622	999	24	-2331.4	25	-2327.15	1	8.50089	0.00354974	0.848276
BICD2	serow-VS-All	0.03218	0.02678	0.41514	24	-3746.15	25	-3742.43	1	7.42817	0.00642105	0.939483
NINJ1	serow-VS-All	14.1522	12.4754	809.441	24	-75.2029	25	-72.6216	1	5.16266	0.0230775	1
WNK2	serow-VS-All	0.14988	0.15846	0.04408	24	-9822.74	25	-9820.8	1	3.8837	0.0487569	1
LOC787410	serow-VS-All	0.39761	0.34679	1.56936	24	-2184.92	25	-2182.97	1	3.90271	0.0482082	1
CDK20	serow-VS-All	0.02796	0.01454	0.33739	24	-1761.7	25	-1757.18	1	9.0418	0.00263875	0.848276
FAM206A	serow-VS-All	0.26023	0.21095	651.37	24	-1010.42	25	-1007.41	1	6.03707	0.0140085	1
C8H9orf152	serow-VS-All	0.41142	0.45687	0.0001	24	-1444.97	25	-1441.97	1	5.99273	0.0143649	1
TNC	serow-VS-All	0.34971	0.38486	0.05492	24	-3511.73	25	-3509.24	1	4.97984	0.0256444	1
DCDC2C	serow-VS-All	0.86626	1.00414	0.0001	24	-591.846	25	-589.712	1	4.267	0.0388595	1
ALLC	serow-VS-All	0.14103	0.11533	0.6174	24	-2069.85	25	-2066.89	1	5.9189	0.0149793	1
TPO	serow-VS-All	0.14447	0.13361	0.47984	24	-4101.24	25	-4098.47	1	5.53649	0.0186239	1
COL19A1	serow-VS-All	0.27347	0.29544	0.04175	24	-5581.66	25	-5578.85	1	5.62607	0.0176953	1
MEI4	serow-VS-All	0.3426	0.32289	999	24	-2294.87	25	-2292.55	1	4.64131	0.0312112	1
IBTK	serow-VS-All	0.16928	0.17785	0.0001	24	-6895.56	25	-6893.04	1	5.0369	0.0248129	1
LOC112448021	serow-VS-All	1.19685	1.81765	0.0001	24	-225.333	25	-222.215	1	6.2359	0.0125186	1
DCBLD1	serow-VS-All	0.22966	0.25913	0.03912	24	-3037.46	25	-3034.39	1	6.14053	0.0132118	1
METTL24	serow-VS-All	1.3687	999	0.0001	24	-86.1065	25	-83.7888	1	4.63526	0.0313213	1
NR2E1	serow-VS-All	0.04036	0.02017	999	24	-1697.71	25	-1694.94	1	5.54909	0.0184903	1
OSTM1	serow-VS-All	0.39684	0.43801	0.0001	24	-1803.93	25	-1801.93	1	3.99253	0.0457025	1
FHL5	serow-VS-All	0.1197	0.09954	60.9636	24	-1415.87	25	-1413.19	1	5.36002	0.0206035	1
FUT9	serow-VS-All	0.07066	0.05296	999	24	-1644.38	25	-1642.27	1	4.21676	0.0400266	1
CASP8AP2	serow-VS-All	0.2199	0.24607	0.0001	24	-2871.17	25	-2867.73	1	6.89141	0.00866111	1
GJB7	serow-VS-All	0.36469	0.33531	895.648	24	-1557.34	25	-1554.93	1	4.83306	0.0279191	1
VNN1	serow-VS-All	1.03176	999	0.0001	24	-55.4342	25	-53.1586	1	4.55117	0.0328963	1
AHI1	serow-VS-All	0.45124	0.42638	3.39359	24	-6173.35	25	-6170.27	1	6.16358	0.0130407	1
CCDC28A	serow-VS-All	0.37578	0.41864	0.0001	24	-1991.05	25	-1988.62	1	4.87374	0.0272684	1
HIVEP2	serow-VS-All	0.15511	0.14523	0.52104	24	-12579.6	25	-12576.5	1	6.25566	0.0123797	1
IYD	serow-VS-All	0.74105	0.88621	0.08731	24	-1357.95	25	-1355.23	1	5.44754	0.0195959	1
FBXO5	serow-VS-All	0.35359	0.32272	151.907	24	-1836.1	25	-1834.17	1	3.86721	0.0492382	1
FNDC1	serow-VS-All	0.26816	0.24601	0.89353	24	-10149.7	25	-10143.7	1	11.901	0.000561039	0.693699
PNLDC1	serow-VS-All	0.09011	0.07619	0.43027	24	-2336.74	25	-2334.5	1	4.473	0.0344344	1
MPC1	serow-VS-All	0.42687	0.85788	0.0001	24	-121.942	25	-119.803	1	4.2794	0.0385771	1
RPS6KA2	serow-VS-All	0.40441	0.0001	999	24	-31.0542	25	-29.1093	1	3.88985	0.0485788	1
PHF10	serow-VS-All	0.1439	0.13403	0.183	24	-2468.01	25	-2471.72	1	7.42869	0.00641919	0.939483
PDCD2	serow-VS-All	0.37913	0.42035	0.0001	24	-1511.95	25	-1509.2	1	5.49302	0.0190925	1
APC	serow-VS-All	0.09781	0.09139	0.27128	24	-14043	25	-14039.9	1	6.2767	0.0122336	1
KCNN2	serow-VS-All	0.05827	0.0001	999	24	-359.137	25	-356.626	1	5.02193	0.0250283	1
TRIM36	serow-VS-All	0.07494	0.05657	0.96599	24	-3332.31	25	-3326.87	1	10.887	0.000968438	0.823233
TICAM2	serow-VS-All	0.32533	0.36098	0.0001	24	-1315.37	25	-1313.34	1	4.05651	0.0440012	1
POLK	serow-VS-All	0.28791	0.31366	0.0001	24	-4835.02	25	-4829.19	1	11.6591	0.000638888	0.701744
POC5	serow-VS-All	0.21854	0.19095	68.9028	24	-2465.05	25	-2460.23	1	9.6466	0.00189702	0.848276
PDE8B	serow-VS-All	0.02928	0.02072	0.16704	24	-4053.37	25	-4049.74	1	7.27699	0.00698436	0.939483
WDR41	serow-VS-All	0.41272	0.46992	0.0001	24	-1943.92	25	-1941.09	1	5.6634	0.0173225	1
UBAP1L	serow-VS-All	0.40015	0.33488	999	24	-1824.63	25	-1819.19	1	10.8894	0.000967149	0.823233
DENND4A	serow-VS-All	0.14036	0.14986	0.03982	24	-9203.52	25	-9201.47	1	4.11833	0.042421	1
AAGAB	serow-VS-All	0.30867	0.27889	999	24	-1617.41	25	-1615.48	1	3.86931	0.0491767	1
KHNYN	serow-VS-All	0.1325	0.15054	0.0001	24	-3483.51	25	-3479.8	1	7.41073	0.0064836	0.939483
MDP1	serow-VS-All	0.086	0.06429	999	24	-706.327	25	-704.381	1	3.89217	0.0485118	1
TSSK4	serow-VS-All	0.0752	0.04438	0.92524	24	-1503.61	25	-1500.22	1	6.78673	0.00918382	1
IPO4	serow-VS-All	0.19342	0.17767	0.95843	24	-5649.67	25	-5646.53	1	6.2757	0.0122405	1
MYH6	serow-VS-All	0.0247	0.02145	0.05848	24	-7040.97	25	-7039.02	1	3.89665	0.0483826	1
EFS	serow-VS-All	0.22398	0.2038	999	24	-2611.4	25	-2608.71	1	5.39741	0.0201667	1
BCL2L2	serow-VS-All	0.02037	0.0001	0.22967	24	-881.463	25	-879.243	1	4.44175	0.0350702	1
TMEM253	serow-VS-All	0.7222	0.50359	999	24	-780.444	25	-778.213	1	4.4613	0.0346712	1
TPPP2	serow-VS-All	0.13086	0.11058	999	24	-935.392	25	-932.871	1	5.04228	0.0247359	1
TEP1	serow-VS-All	0.37155	0.39553	0.11376	24	-11422.3	25	-11417.7	1	9.24252	0.0023646	0.848276
LOC514151	serow-VS-All	0.32037	0.35828	0.0001	24	-1742.58	25	-1740.35	1	4.47533	0.0343875	1
LOC617084	serow-VS-All	0.59946	0.66968	0.08425	24	-2105.52	25	-2103.14	1	4.7643	0.0290559	1
LOC785683	serow-VS-All	0.70579	0.65172	999	24	-1796.39	25	-1794.34	1	4.10537	0.0427473	1
AVEN	serow-VS-All	0.23835	0.26275	0.0001	24	-1615.49	25	-1613.15	1	4.66858	0.0307193	1
PPP1R14D	serow-VS-All	0.23495	0.19164	999	24	-745.354	25	-743.365	1	3.97889	0.046074	1
DLL4	serow-VS-All	0.1105	0.12232	0.0001	24	-3300.19	25	-3298.09	1	4.20601	0.0402809	1
INO80	serow-VS-All	0.06404	0.05278	0.20146	24	-7378.88	25	-7376.75	1	4.27153	0.038756	1
STARD9	serow-VS-All	0.20448	0.18382	283.58	24	-2374.06	25	-2371.78	1	4.57756	0.0323934	1
EPB42	serow-VS-All	0.35923	0.3815	0.0001	24	-3989.15	25	-3986.61	1	5.08716	0.0241036	1
NIN	serow-VS-All	0.51969	0.49357	1.51399	24	-9898.49	25	-9896.43	1	4.11344	0.0425436	1
FRMD6	serow-VS-All	0.02337	0.01184	0.8145	24	-2659.77	25	-2655.28	1	8.98624	0.0027202	0.848276
GNG2	serow-VS-All	2.27949	4.56714	0.0001	24	-396.125	25	-393.979	1	4.29299	0.0382699	1
CSNK1G1	serow-VS-All	0.19981	0.0001	999	24	-220.294	25	-218.347	1	3.89443	0.0484466	1
BMP4	serow-VS-All	0.07437	0.03931	0.67676	24	-1784.08	25	-1781.93	1	4.28594	0.0384289	1
DLGAP5	serow-VS-All	1.39909	999	0.0001	24	-86.6703	25	-83.7513	1	5.83812	0.0156826	1
FBXO34	serow-VS-All	0.28409	0.3134	0.0001	24	-3859.43	25	-3855.11	1	8.6365	0.00329494	0.848276
ARMH4	serow-VS-All	0.51831	0.48147	3.57912	24	-4263.82	25	-4261.11	1	5.43078	0.0197848	1
LRRC9	serow-VS-All	0.19355	0.1572	0.71864	24	-6326.46	25	-6322.18	1	8.5492	0.00345674	0.848276
TRMT5	serow-VS-All	0.25328	0.22829	999	24	-2249.02	25	-2247.05	1	3.93631	0.0472544	1
SYNE2	serow-VS-All	0.54676	0.56867	0.22259	24	-14029.3	25	-14026.9	1	4.78884	0.0286447	1
MAX	serow-VS-All	0.04226	0.0001	34.5398	24	-655.597	25	-652.359	1	6.47769	0.0109237	1
BBOF1	serow-VS-All	0.23818	0.19001	1.94402	24	-2338.42	25	-2335.82	1	5.1936	0.0226703	1
FCF1	serow-VS-All	0.05382	0.02687	999	24	-760.781	25	-758.555	1	4.45195	0.0348614	1
FOS	serow-VS-All	0.07991	0.06376	999	24	-1841.3	25	-1837.73	1	7.13845	0.00754485	0.952717
FLVCR2	serow-VS-All	0.15777	0.13503	1.89622	24	-2699.07	25	-2694.7	1	8.73226	0.00312629	0.848276
LOC509034	serow-VS-All	0.51557	0.48169	999	24	-1574.25	25	-1571.87	1	4.7531	0.0292456	1
TTLL5	serow-VS-All	0.22241	0.1888	0.86603	24	-6329.01	25	-6325.3	1	7.42799	0.00642172	0.939483
TMED8	serow-VS-All	0.07447	0.05775	999	24	-1233.43	25	-1230	1	6.84984	0.0088649	1
ADCK1	serow-VS-All	0.13036	0.11336	0.59875	24	-2832.33	25	-2829.46	1	5.75565	0.0164357	1
NRXN3	serow-VS-All	0.50846	0.20252	999	24	-895.785	25	-893.849	1	3.87338	0.0490576	1
STON2	serow-VS-All	0.13129	0.11775	0.50977	24	-5069.03	25	-5065.29	1	7.47353	0.00626125	0.939483
EFCAB11	serow-VS-All	0.03316	0.0001	999	24	-140.607	25	-137.511	1	6.19263	0.0128284	1
TDP1	serow-VS-All	0.22287	0.20208	0.52351	24	-3889.2	25	-3887	1	4.40407	0.0358532	1
RPS6KA5	serow-VS-All	0.11599	0.10077	0.95786	24	-1145.89	25	-1143.74	1	4.29677	0.0381847	1
FBLN7	serow-VS-All	0.06131	0.04504	0.58231	24	-2068.19	25	-2064.21	1	7.96633	0.00476555	0.900225
MERTK	serow-VS-All	0.18028	0.1624	0.41708	24	-4244.11	25	-4242.19	1	3.84285	0.0499586	1
FAHD2A	serow-VS-All	0.16242	0.15166	465.044	24	-1461.56	25	-1459.49	1	4.13887	0.0419092	1
CNGA3	serow-VS-All	0.08499	0.07605	0.28525	24	-3731.85	25	-3729.63	1	4.43933	0.0351201	1
TSGA10	serow-VS-All	0.0163	0.0001	0.28052	24	-3081.18	25	-3076.02	1	10.3198	0.00131611	0.848276
EIF5B	serow-VS-All	0.1112	0.10152	0.5934	24	-6094.97	25	-6092.11	1	5.72262	0.0167478	1
AFF3	serow-VS-All	0.1458	0.1545	0.02871	24	-6373.22	25	-6371.22	1	3.99751	0.0455676	1
CNOT11	serow-VS-All	0.06159	0.05128	999	24	-1673.96	25	-1671.67	1	4.58366	0.0322782	1
IL1R2	serow-VS-All	0.25855	0.27149	0.0001	24	-2433.39	25	-2431.37	1	4.03263	0.0446283	1
IL1R1	serow-VS-All	0.18619	0.16931	0.73381	24	-3190.03	25	-3188.08	1	3.89711	0.0483693	1
MRPS9	serow-VS-All	0.16631	0.15505	999	24	-2160.74	25	-2158.43	1	4.62715	0.0314698	1
AUP1	serow-VS-All	0.09903	0.06911	0.72952	24	-1977.28	25	-1974.71	1	5.14713	0.0232849	1
MOGS	serow-VS-All	0.17827	0.19505	0.0001	24	-3689.37	25	-3687.14	1	4.46745	0.0345465	1
TET3	serow-VS-All	0.12105	0.10979	0.29221	24	-8091.74	25	-8089.72	1	4.04371	0.0443361	1
C11H2orf78	serow-VS-All	0.52552	0.48519	1.57318	24	-5230.68	25	-5228.3	1	4.74204	0.0294341	1
DYSF	serow-VS-All	0.06102	0.05392	0.1928	24	-7665.26	25	-7661.86	1	6.8035	0.00909792	1
ANKRD53	serow-VS-All	0.42359	0.39862	999	24	-2678.52	25	-2676.31	1	4.42335	0.0354504	1
THADA	serow-VS-All	0.32535	0.28351	999	24	-992.555	25	-990.596	1	3.91925	0.0477363	1
ABCG8	serow-VS-All	0.11053	0.1024	0.96356	24	-3391.42	25	-3389.29	1	4.25741	0.0390794	1
CAMKMT	serow-VS-All	0.72302	0.59317	999	24	-1617.91	25	-1615.34	1	5.12646	0.0235637	1
SIX3	serow-VS-All	1.15908	1.86295	0.0001	24	-466.378	25	-462.478	1	7.79975	0.00522534	0.912119
CLHC1	serow-VS-All	0.20647	0.19145	999	24	-2620.41	25	-2618.36	1	4.09664	0.0429685	1
GCC2	serow-VS-All	0.36734	0.39008	0.04677	24	-8251.69	25	-8248.17	1	7.03974	0.00797208	0.971838
PSD4	serow-VS-All	0.20464	0.21666	0.02743	24	-6147.39	25	-6144.05	1	6.6686	0.00981262	1
CD8B	serow-VS-All	0.6296	0.73327	0.0001	24	-1234.88	25	-1230.76	1	8.22983	0.00412074	0.848276
CD8A	serow-VS-All	0.45276	0.5142	0.0001	24	-1000.89	25	-998.504	1	4.77974	0.0287964	1
RNF103	serow-VS-All	0.08354	0.06429	0.80753	24	-3128.19	25	-3126.21	1	3.95596	0.0467056	1
LOC616323	serow-VS-All	0.5301	0.4834	999	24	-1031.35	25	-1029.11	1	4.47095	0.0344757	1
DNAH6	serow-VS-All	0.11232	0.10441	0.30036	24	-20132.3	25	-20128.8	1	7.10177	0.00770079	0.952717
REG3G	serow-VS-All	0.78394	0.93074	0.09184	24	-1137.26	25	-1134.62	1	5.27932	0.0215801	1
ANTXR1	serow-VS-All	0.00811	0.0001	0.09569	24	-2418.78	25	-2416.43	1	4.68274	0.030467	1
CLIP4	serow-VS-All	0.17967	0.12434	1.57582	24	-1174.13	25	-1171.19	1	5.8756	0.0153521	1
RBKS	serow-VS-All	0.19917	0.17034	999	24	-1305.56	25	-1303.41	1	4.30926	0.0379054	1
DNAJC5G	serow-VS-All	0.72996	999	0.0001	24	-43.2789	25	-41.2313	1	4.09526	0.0430035	1
DNAJC27	serow-VS-All	0.04797	0.0359	999	24	-1072.04	25	-1069.64	1	4.79371	0.0285639	1
ODF3	serow-VS-All	0.09568	0.07712	0.76965	24	-1294.75	25	-1292.65	1	4.21476	0.0400738	1
KLF11	serow-VS-All	0.23547	0.25503	0.0001	24	-2928.56	25	-2925.22	1	6.67865	0.00975747	1
IAH1	serow-VS-All	0.07747	0.05786	999	24	-535.351	25	-533.323	1	4.05632	0.0440064	1
ITGB1BP1	serow-VS-All	0.0792	0.0593	999	24	-958.652	25	-956.69	1	3.92345	0.047617	1
MBOAT2	serow-VS-All	0.23407	0.26257	0.0001	24	-2285.88	25	-2283.16	1	5.45305	0.0195342	1
TTLL11	serow-VS-All	0.08605	0.07511	0.41095	24	-3328.14	25	-3325.93	1	4.41213	0.0356842	1
LOC107131158	serow-VS-All	0.33856	0.31586	999	24	-1203.21	25	-1201.05	1	4.32371	0.037585	1
OR1Q1	serow-VS-All	0.3526	0.32391	999	24	-1623.54	25	-1621.2	1	4.68249	0.0304716	1
CRB2	serow-VS-All	0.17129	0.18372	0.02663	24	-4735.35	25	-4732.56	1	5.57029	0.0182678	1
NR6A1	serow-VS-All	0.12529	0.14646	0.0001	24	-2181.12	25	-2179.14	1	3.95615	0.0467003	1
OLFML2A	serow-VS-All	0.05012	0.04118	0.34998	24	-3173.58	25	-3169.21	1	8.73676	0.00311858	0.848276
WDR38	serow-VS-All	0.09983	0.07974	999	24	-1151.54	25	-1148.69	1	5.70644	0.0169028	1
SPOUT1	serow-VS-All	0.04848	0.03596	0.35738	24	-1531.8	25	-1529.85	1	3.88611	0.0486872	1
ABL1	serow-VS-All	0.07473	0.06799	0.46568	24	-4026.8	25	-4024.86	1	3.87972	0.0488727	1
SPACA9	serow-VS-All	0.15214	0.11799	1.60515	24	-1259.59	25	-1255.74	1	7.6902	0.00555215	0.938073
CEL	serow-VS-All	0.12323	0.1129	0.65467	24	-2528.91	25	-2526.65	1	4.51728	0.0335541	1
TMEM250	serow-VS-All	0.06221	0.02943	999	24	-369.411	25	-365.204	1	8.4133	0.00372485	0.848276
ENTR1	serow-VS-All	0.88315	0.21464	999	24	-118.636	25	-116.669	1	3.93393	0.0473212	1
INPP5E	serow-VS-All	0.08677	0.09343	0.0001	24	-2846.99	25	-2843.94	1	6.09705	0.0135408	1
LOC112448856	serow-VS-All	1.01434	0.91176	999	24	-1979.34	25	-1975.9	1	6.87169	0.00875719	1
SURF2	serow-VS-All	0.30251	0.26273	999	24	-1138.92	25	-1135.17	1	7.50151	0.00616474	0.939483
STKLD1	serow-VS-All	0.17465	0.16	318.997	24	-2374.99	25	-2370.58	1	8.81742	0.00298368	0.848276
RXRA	serow-VS-All	0.49769	0.0001	999	24	-44.191	25	-41.0851	1	6.21197	0.012689	1
FCN1	serow-VS-All	0.23271	0.24971	0.0001	24	-2017.54	25	-2014.84	1	5.40165	0.0201178	1
OLFM1	serow-VS-All	0.03507	0.03326	14.9947	24	-494.912	25	-497.552	1	5.27923	0.0215813	1
CCDC183	serow-VS-All	0.12236	0.10605	0.6971	24	-2433.49	25	-2430.19	1	6.59756	0.0102119	1
C8G	serow-VS-All	0.50295	0.60866	0.0001	24	-531.126	25	-529.084	1	4.08472	0.0432726	1
LOC100336564	serow-VS-All	0.07664	0.07036	0.73381	24	-2562.52	25	-2560.18	1	4.67859	0.0305408	1
VWA8	serow-VS-All	0.21295	0.18907	137.99	24	-1332.03	25	-1329.78	1	4.50765	0.0337437	1
ERICH6B	serow-VS-All	0.51013	0.55022	0.0001	24	-1826.69	25	-1823.72	1	5.9312	0.0148751	1
SERPINE3	serow-VS-All	0.3245	0.2852	999	24	-2335.3	25	-2330.1	1	10.3928	0.00126504	0.848276
RFC3	serow-VS-All	0.04305	0.03225	29.454	24	-1677.79	25	-1675.41	1	4.76079	0.0291151	1
FLT3	serow-VS-All	0.14002	0.15002	0.0001	24	-4897.94	25	-4895.88	1	4.1182	0.0424242	1
LOC536660	serow-VS-All	0.2609	0.26942	0.0001	24	-5865.54	25	-5863.56	1	3.9568	0.0466823	1
PCDH9	serow-VS-All	0.05262	0.04783	303.754	24	-5610.15	25	-5607.98	1	4.32519	0.0375523	1
STK24	serow-VS-All	0.00874	0.0001	50.6377	24	-1612.2	25	-1607.44	1	9.50499	0.00204913	0.848276
TEX30	serow-VS-All	0.84494	0.80901	1.24535	24	-400.9	25	-406.684	1	11.5686	0.000670735	0.701744
SLC10A2	serow-VS-All	0.20047	0.17212	999	24	-1808.27	25	-1803.68	1	9.19319	0.00242917	0.848276
MCF2L	serow-VS-All	0.55577	0.64245	0.0001	24	-450.786	25	-448.827	1	3.91912	0.0477398	1
CUL4A	serow-VS-All	0.03306	0.03138	772.38	24	-3170.58	25	-3168.32	1	4.52858	0.0333333	1
UPF3A	serow-VS-All	0.4175	0.38743	2.50807	24	-2155.75	25	-2153.73	1	4.03456	0.0445774	1
ANKEF1	serow-VS-All	0.18923	0.14673	64.8864	24	-957.301	25	-954.65	1	5.30334	0.0212846	1
PROSER2	serow-VS-All	0.3033	0.33004	0.0001	24	-2697.92	25	-2694.02	1	7.78339	0.00527287	0.912119
PIP4K2A	serow-VS-All	0.01611	0.0001	0.74716	24	-1658.41	25	-1652.03	1	12.7557	0.000354921	0.511745
ARMC3	serow-VS-All	0.14512	0.12848	0.89263	24	-4096.59	25	-4094.09	1	4.99625	0.0254024	1
FRMD4A	serow-VS-All	0.06934	0.06098	0.38434	24	-4176.68	25	-4174.73	1	3.90459	0.0481544	1
FAM171A1	serow-VS-All	0.14516	0.15514	0.0001	24	-3796.39	25	-3794.31	1	4.16884	0.0411739	1
ITGA8	serow-VS-All	0.13844	0.15055	0.0001	24	-5087.44	25	-5084.79	1	5.29145	0.0214304	1
ARHGAP12	serow-VS-All	0.19973	0.21027	0.0001	24	-4540.86	25	-4538.84	1	4.04508	0.0443004	1
ARMC4	serow-VS-All	0.08161	0.06777	0.67889	24	-2935.13	25	-2932.33	1	5.60097	0.0179505	1
RAB18	serow-VS-All	0.03573	0.01784	999	24	-842.63	25	-839.989	1	5.2822	0.0215445	1
RRBP1	serow-VS-All	0.09929	0.09041	0.28182	24	-5229.81	25	-5227.54	1	4.54277	0.033058	1
BANF2	serow-VS-All	0.03393	0.0001	0.53754	24	-453.446	25	-449.171	1	8.54947	0.00345623	0.848276
CD93	serow-VS-All	0.17468	0.18955	0.0216	24	-3816.18	25	-3812.56	1	7.24888	0.00709453	0.939483
LOC112441521	serow-VS-All	0.93312	0.77043	999	24	-862.268	25	-859.671	1	5.19398	0.0226652	1
SRMS	serow-VS-All	0.85451	1.05254	0.0001	24	-461.988	25	-459.964	1	4.04887	0.0442009	1
CHRNA4	serow-VS-All	0.06302	0.06694	0.0001	24	-3155.83	25	-3153.82	1	4.03319	0.0446134	1
SS18L1	serow-VS-All	0.0124	0.00785	0.08958	24	-1689.45	25	-1687.19	1	4.53421	0.0332237	1
ZNF831	serow-VS-All	0.7046	0.66181	453.893	24	-2054.41	25	-2052.33	1	4.16927	0.0411635	1
RAB22A	serow-VS-All	0.13884	0.0001	999	24	-144.828	25	-142.536	1	4.58346	0.032282	1
BMP7	serow-VS-All	0.01972	0.00677	0.42932	24	-1690.2	25	-1686.3	1	7.81442	0.00518309	0.912119
RTF2	serow-VS-All	0.10632	0.08115	1.30231	24	-1457.78	25	-1454.66	1	6.2432	0.0124671	1
SIRPB2	serow-VS-All	0.56403	0.47278	999	24	-1255.12	25	-1251.72	1	6.79031	0.00916542	1
DEFB115	serow-VS-All	0.94279	1.12122	0.10725	24	-998.082	25	-995.41	1	5.34421	0.0207912	1
DEFB122A	serow-VS-All	0.43206	0.37141	999	24	-516.739	25	-514.613	1	4.25326	0.039175	1
DEFB123	serow-VS-All	0.98966	1.12461	0.0001	24	-808.711	25	-806.419	1	4.5828	0.0322945	1
SUN5	serow-VS-All	0.12879	0.08614	0.70988	24	-1756.96	25	-1751.66	1	10.6008	0.00113039	0.848276
BPIFB2	serow-VS-All	0.23586	0.21469	1.04266	24	-2712.48	25	-2710.24	1	4.4864	0.0341655	1
CHMP4B	serow-VS-All	0.09687	0.06436	999	24	-516.349	25	-514.288	1	4.12077	0.0423598	1
EPB41L1	serow-VS-All	4.14559	4.95915	0.41647	24	-4359.6	25	-4356.39	1	6.41715	0.0113024	1
LOC512548	serow-VS-All	0.47024	0.52111	0.0001	24	-987.938	25	-985.353	1	5.1693	0.0229895	1
WFDC8	serow-VS-All	1.48406	999	0.0001	24	-63.1352	25	-60.7918	1	4.6869	0.0303934	1
PARP10	serow-VS-All	0.32369	0.29886	1.54707	24	-4079.06	25	-4076.19	1	5.72793	0.0166971	1
EPPK1	serow-VS-All	0.19082	0.2038	0.04881	24	-4306.03	25	-4303.79	1	4.48388	0.034216	1
PTP4A3	serow-VS-All	0.02278	0.01511	262.152	24	-787.362	25	-785.128	1	4.46878	0.0345197	1
SLC45A4	serow-VS-All	0.09588	0.08639	999	24	-2433.82	25	-2430.13	1	7.37662	0.00660774	0.939483
COL22A1	serow-VS-All	0.31481	0.29895	1.03565	24	-7199.77	25	-7197.45	1	4.64519	0.0311407	1
NSMCE2	serow-VS-All	0.23904	0.19884	999	24	-1205.46	25	-1203.36	1	4.19403	0.0405667	1
LOC100847223	serow-VS-All	0.62704	0.58282	999	24	-1303.51	25	-1301.39	1	4.23465	0.0396068	1
SPIDR	serow-VS-All	0.82576	0.96957	0.20761	24	-1888.59	25	-1886.31	1	4.56152	0.032698	1
ATP6V1H	serow-VS-All	0.71872	999	0.0001	24	-81.9474	25	-79.9684	1	3.95794	0.0466507	1
SDR16C5	serow-VS-All	0.65269	0.74242	0.0001	24	-1554.11	25	-1551.19	1	5.8212	0.0158342	1
CPA6	serow-VS-All	0.15018	0.13131	999	24	-2051.6	25	-2048.85	1	5.50972	0.0189111	1
SLCO5A1	serow-VS-All	0.10033	0.08699	1.20048	24	-4154.66	25	-4151.72	1	5.88715	0.0152517	1
EXT1	serow-VS-All	0.04726	0.03546	45.1975	24	-3287.67	25	-3285.27	1	4.79623	0.0285221	1
TRPS1	serow-VS-All	0.11799	0.1271	0.0001	24	-6109.84	25	-6107.92	1	3.85161	0.0496982	1
DCSTAMP	serow-VS-All	0.33978	0.35976	0.0001	24	-3007.23	25	-3004.43	1	5.60591	0.0179	1
CTHRC1	serow-VS-All	0.03547	0.03709	0.0001	24	-936.606	25	-938.682	1	4.15117	0.0416058	1
VPS13B	serow-VS-All	0.19912	0.18894	0.58149	24	-13042	25	-13039.6	1	4.69928	0.0301753	1
UQCRB	serow-VS-All	0.06698	0.04456	999	24	-545.712	25	-543.74	1	3.94388	0.0470421	1
CALB1	serow-VS-All	0.04943	0.0001	55.3219	24	-600.15	25	-596.609	1	7.08174	0.00778735	0.958514
LOC112449559	serow-VS-All	0.48439	0.42	999	24	-899.461	25	-897.143	1	4.63434	0.0313383	1
LRRCC1	serow-VS-All	0.09609	0.08081	0.51263	24	-4078.82	25	-4075.51	1	6.63639	0.00999163	1
LOC518422	serow-VS-All	0.32669	0.27913	999	24	-994.074	25	-991.054	1	6.03885	0.0139944	1
ZFAND1	serow-VS-All	0.58338	0.51916	999	24	-1264.67	25	-1262.37	1	4.60609	0.0318586	1
ENPP2	serow-VS-All	0.08239	0.08864	0.0001	24	-4827.38	25	-4825.27	1	4.21239	0.0401298	1
CASP1	serow-VS-All	0.39225	0.43903	0.0001	24	-1753.48	25	-1750.56	1	5.83879	0.0156766	1
MMP12	serow-VS-All	0.49104	0.45678	999	24	-2552.56	25	-2549.57	1	5.99062	0.0143821	1
CEP126	serow-VS-All	0.51205	0.48543	163.629	24	-4458.04	25	-4455.65	1	4.77087	0.0289452	1
AMOTL1	serow-VS-All	0.05114	0.04609	0.38976	24	-4331.29	25	-4328.77	1	5.03759	0.024803	1
FUT4	serow-VS-All	0.11739	0.10391	999	24	-1614.56	25	-1611.57	1	5.99219	0.0143693	1
SIK2	serow-VS-All	0.11851	0.10594	0.81858	24	-4232.85	25	-4230.05	1	5.59707	0.0179905	1
NKAPD1	serow-VS-All	0.2721	0.21347	999	24	-1225.16	25	-1222.68	1	4.97533	0.0257113	1
BCO2	serow-VS-All	0.36652	0.40004	0.00732	24	-3206.31	25	-3203.93	1	4.77352	0.0289007	1
C15H11orf34	serow-VS-All	0.91822	1.04653	0.08805	24	-1544.94	25	-1541.84	1	6.21049	0.0126996	1
TTC12	serow-VS-All	0.26176	0.23858	2.63977	24	-3235.82	25	-3232.27	1	7.10074	0.00770523	0.952717
BUD13	serow-VS-All	0.32694	0.30821	108.116	24	-3480.71	25	-3478.31	1	4.78717	0.0286725	1
CD3D	serow-VS-All	0.85008	0.97333	0.0001	24	-991.534	25	-989.106	1	4.8559	0.0275518	1
SLC37A4	serow-VS-All	0.12671	0.10495	0.71075	24	-2290.46	25	-2288.11	1	4.70404	0.0300918	1
CCDC153	serow-VS-All	0.32874	0.45449	0.0001	24	-432.722	25	-430.399	1	4.6473	0.0311025	1
USP2	serow-VS-All	0.08052	0.07055	0.50197	24	-3088.36	25	-3086.26	1	4.19033	0.0406552	1
USH1C	serow-VS-All	0.19149	0.19142	69.5508	24	-771.317	25	-767.102	1	8.43006	0.00369069	0.848276
CALCA	serow-VS-All	0.61007	0.73411	0.0001	24	-693.043	25	-690.816	1	4.45443	0.0348109	1
PTH	serow-VS-All	0.83119	1.47318	0.0001	24	-579.56	25	-575.562	1	7.9962	0.00468757	0.891688
SCUBE2	serow-VS-All	0.15027	0.13945	1.15904	24	-4173.71	25	-4171.75	1	3.91154	0.0479557	1
NLRP10	serow-VS-All	1.02209	0.94227	999	24	-1964.29	25	-1961.74	1	5.1033	0.0238803	1
LOC100336956	serow-VS-All	0.30582	0.34659	0.0001	24	-1712.09	25	-1709.25	1	5.67299	0.0172281	1
LOC112441631	serow-VS-All	0.45061	0.38177	999	24	-633.279	25	-631.33	1	3.8971	0.0483694	1
DNHD1	serow-VS-All	0.30835	0.29822	0.57407	24	-25706.1	25	-25703.6	1	4.97081	0.0257785	1
SMPD1	serow-VS-All	0.14942	0.13576	73.463	24	-3308.03	25	-3304.3	1	7.45357	0.00633108	0.939483
LOC112441573	serow-VS-All	0.18774	0.17046	999	24	-1708.37	25	-1706.03	1	4.68816	0.0303711	1
LOC112441574	serow-VS-All	0.55265	0.51162	2.38877	24	-2182.63	25	-2180.07	1	5.10663	0.0238346	1
LOC531174	serow-VS-All	0.463	0.39484	1.45274	24	-1880.2	25	-1878.22	1	3.94971	0.0468793	1
LOC782941	serow-VS-All	0.38051	0.34444	999	24	-1733.65	25	-1731.16	1	4.97469	0.0257208	1
OR51E1	serow-VS-All	0.27888	0.32518	0.0001	24	-1800.87	25	-1796.54	1	8.66046	0.0032519	0.848276
OR52I2	serow-VS-All	0.57285	0.46791	999	24	-719.435	25	-716.47	1	5.92959	0.0148887	1
LOC521676	serow-VS-All	0.3669	0.45096	0.0001	24	-1797.56	25	-1793.37	1	8.38461	0.00378411	0.848276
LRRC51	serow-VS-All	0.34803	0.26737	86.6906	24	-952.743	25	-950.242	1	5.00335	0.0252982	1
FOLR2	serow-VS-All	0.08601	0.07012	91.2213	24	-1259.07	25	-1256.15	1	5.83385	0.0157207	1
CLPB	serow-VS-All	1.12665	999	0.0001	24	-138.309	25	-136.035	1	4.54799	0.0329575	1
XRRA1	serow-VS-All	0.30428	0.10123	999	24	-386.127	25	-383.845	1	4.56404	0.0326499	1
UVRAG	serow-VS-All	0.19034	0.1647	999	24	-1565.16	25	-1562.89	1	4.53316	0.0332441	1
GDPD4	serow-VS-All	0.26119	0.21009	1.93245	24	-1334.59	25	-1331.97	1	5.22434	0.0222729	1
DCDC1	serow-VS-All	0.65151	0.61647	999	24	-4552.83	25	-4550.77	1	4.12268	0.0423119	1
CCDC73	serow-VS-All	0.67334	0.7393	0.13126	24	-3979.45	25	-3977.15	1	4.60481	0.0318823	1
CSTF3	serow-VS-All	0.01378	0.00701	0.39019	24	-3209.59	25	-3207.28	1	4.61407	0.0317108	1
CD44	serow-VS-All	0.9971	999	0.0001	24	-181.412	25	-179.164	1	4.49679	0.0339586	1
PRR5L	serow-VS-All	0.11325	0.10277	890.279	24	-1917.32	25	-1914.67	1	5.29185	0.0214254	1
ACCS	serow-VS-All	0.28631	0.31952	0.0429	24	-2433.14	25	-2430.47	1	5.34618	0.0207677	1
LOC521645	serow-VS-All	0.39294	0.34364	1.63574	24	-1661.32	25	-1658.93	1	4.78069	0.0287806	1
OR5T1	serow-VS-All	0.38206	0.41078	0.0001	24	-1682.95	25	-1680.86	1	4.17842	0.0409419	1
LRRC55	serow-VS-All	0.03684	0.00934	0.54514	24	-398.121	25	-393.614	1	9.01485	0.00267795	0.848276
APLNR	serow-VS-All	0.10046	0.07451	999	24	-343.755	25	-341.481	1	4.54678	0.0329807	1
CTNND1	serow-VS-All	0.0843	0.08896	0.0001	24	-4807.43	25	-4805.26	1	4.33228	0.037396	1
LOC104974344	serow-VS-All	0.42952	0.38689	1.57522	24	-2159.63	25	-2157.49	1	4.28102	0.0385401	1
OR5A1	serow-VS-All	0.24139	0.2032	665.008	24	-2006.61	25	-1999.22	1	14.7851	0.000120484	0.330616
OOSP2	serow-VS-All	0.65823	0.74639	0.0001	24	-873.11	25	-871.178	1	3.86413	0.0493286	1
MS4A14	serow-VS-All	0.42726	0.40466	1.04178	24	-5948.18	25	-5945.7	1	4.96328	0.0258911	1
B3GAT1	serow-VS-All	0.00349	0.0001	0.09057	24	-752.357	25	-749.34	1	6.03293	0.0140414	1
LOC788572	serow-VS-All	0.29483	0.24919	1.35772	24	-1717.05	25	-1714.75	1	4.60042	0.0319641	1
FMOD	serow-VS-All	0.03135	0.0243	0.23247	24	-1857.59	25	-1855.67	1	3.84736	0.0498242	1
SOX13	serow-VS-All	0.19225	0.2099	0.03304	24	-3154.16	25	-3151.91	1	4.51061	0.0336853	1
DSTYK	serow-VS-All	0.13973	0.13169	999	24	-4084.47	25	-4081.75	1	5.44404	0.0196352	1
TMCC2	serow-VS-All	0.05717	0.0001	0.39929	24	-355.277	25	-352.376	1	5.80256	0.0160029	1
IL10	serow-VS-All	0.54764	0.72043	0.0001	24	-723.686	25	-721.246	1	4.88109	0.0271525	1
C4BPA	serow-VS-All	0.78381	0.85605	0.12545	24	-3362.79	25	-3359.92	1	5.73365	0.0166429	1
LOC510860	serow-VS-All	1.44849	1.66854	0.0001	24	-1206.27	25	-1201.58	1	9.36795	0.00220813	0.848276
TLR5	serow-VS-All	0.51272	0.54764	0.06563	24	-4822.86	25	-4819.98	1	5.75594	0.016433	1
SUSD4	serow-VS-All	0.1227	0.13616	0.0001	24	-2315.1	25	-2313.03	1	4.13465	0.0420137	1
CAPN8	serow-VS-All	0.33222	0.27844	999	24	-770.091	25	-767.757	1	4.66727	0.0307427	1
DNAH14	serow-VS-All	0.34901	0.33126	0.87787	24	-23006.9	25	-23002.5	1	8.80715	0.00300053	0.848276
C16H1orf105	serow-VS-All	0.66536	999	0.0001	24	-115.793	25	-113.867	1	3.85176	0.0496937	1
KIAA2013	serow-VS-All	0.03755	0.03334	135.428	24	-2136.99	25	-2134.94	1	4.10331	0.0427994	1
MTHFR	serow-VS-All	0.04877	0.04019	999	24	-3396.15	25	-3388.76	1	14.7686	0.000121541	0.330616
TMEM201	serow-VS-All	0.04926	0.04297	170.293	24	-1654.05	25	-1650.96	1	6.1704	0.0129905	1
RERE	serow-VS-All	0.04518	0.03378	67.2284	24	-813.459	25	-811.478	1	3.96188	0.0465416	1
SLC45A1	serow-VS-All	0.04923	0.04113	0.14286	24	-2918.27	25	-2916.18	1	4.16416	0.0412879	1
ESPN	serow-VS-All	0.10595	0.09625	999	24	-2321.03	25	-2318.98	1	4.09283	0.0430654	1
RNF207	serow-VS-All	0.64066	0.85655	0.0001	24	-482.651	25	-480.646	1	4.01026	0.0452243	1
CDK11B	serow-VS-All	0.01845	0.0137	0.13427	24	-3599.82	25	-3597.64	1	4.3546	0.0369092	1
C16H1orf158	serow-VS-All	0.21583	0.18216	999	24	-1012.53	25	-1010.3	1	4.45958	0.0347061	1
PAPPA2	serow-VS-All	0.33252	0.34644	0.06747	24	-10032.8	25	-10029.8	1	6.15892	0.0130751	1
RASAL2	serow-VS-All	0.08634	0.0001	999	24	-276.407	25	-274.136	1	4.54239	0.0330655	1
MR1	serow-VS-All	0.40682	0.37284	999	24	-1962.19	25	-1959.38	1	5.62347	0.0177215	1
RPS6KC1	serow-VS-All	0.36557	0.33795	999	24	-3689.39	25	-3686.11	1	6.5517	0.0104784	1
LAMB3	serow-VS-All	0.15112	0.14086	0.59472	24	-6204.2	25	-6200.51	1	7.37833	0.00660144	0.939483
LOC618087	serow-VS-All	0.46275	0.42585	999	24	-1744.99	25	-1742.46	1	5.06969	0.0243477	1
CAMSAP2	serow-VS-All	0.1177	0.1235	0.0001	24	-6812.22	25	-6808.2	1	8.03491	0.00458844	0.878977
CACNA1S	serow-VS-All	0.04968	0.05167	0.0001	24	-7470.71	25	-7468.08	1	5.27427	0.0216429	1
IGFN1	serow-VS-All	0.31046	0.29382	0.85029	24	-7879.51	25	-7876.27	1	6.48615	0.0108718	1
ADIPOR1	serow-VS-All	0.03625	0.0313	151.072	24	-1779.81	25	-1776.18	1	7.268	0.00701939	0.939483
KDM5B	serow-VS-All	0.1047	0.09311	0.41319	24	-7337.15	25	-7332.59	1	9.12249	0.00252485	0.848276
LOC112441884	serow-VS-All	0.84372	0.78745	999	24	-1825.17	25	-1822.51	1	5.3251	0.0210204	1
CSRP1	serow-VS-All	0.03298	0.03483	0.0001	24	-866.825	25	-869.884	1	6.11806	0.0133807	1
FGA	serow-VS-All	0.6542	0.70578	0.06761	24	-3461.69	25	-3458.5	1	6.38185	0.0115293	1
DCHS2	serow-VS-All	0.47764	0.45467	1.11317	24	-13906.4	25	-13903	1	6.85737	0.00882762	1
ARHGAP10	serow-VS-All	0.52331	0.86574	0.0001	24	-233.827	25	-230.731	1	6.19285	0.0128267	1
KIAA1109	serow-VS-All	0.04835	0.05012	0.0001	24	-23362	25	-23360	1	4.05284	0.044097	1
RXFP1	serow-VS-All	0.27809	0.2935	0.0001	24	-3821.52	25	-3819.57	1	3.90295	0.0482014	1
ZNF891	serow-VS-All	0.78629	0.86167	0.0001	24	-2175.92	25	-2173.37	1	5.10164	0.0239032	1
ZNF268	serow-VS-All	0.46508	0.39512	4.54396	24	-4491.17	25	-4486.3	1	9.73589	0.00180704	0.848276
MBD3L1	serow-VS-All	0.26999	0.20902	728.416	24	-1072.65	25	-1068.53	1	8.23266	0.00411431	0.848276
SFSWAP	serow-VS-All	0.0799	0.06769	0.49038	24	-4146.34	25	-4143.98	1	4.71397	0.0299184	1
FZD10	serow-VS-All	0.02669	0.01988	0.12832	24	-2500.55	25	-2498.46	1	4.18517	0.0407792	1
DHX37	serow-VS-All	0.14429	0.13293	0.76529	24	-6132.38	25	-6128.3	1	8.16902	0.00426119	0.848276
DNAH10	serow-VS-All	0.07551	0.06681	0.31142	24	-22448.3	25	-22437.8	1	20.9138	4.804e-06	0.0435595
PITPNM2	serow-VS-All	1.56929	999	0.0001	24	-216.985	25	-214.131	1	5.70788	0.0168889	1
OGFOD2	serow-VS-All	0.06333	0.06165	4.38843	24	-945.923	25	-947.895	1	3.94353	0.0470518	1
LOC527744	serow-VS-All	0.09128	0.08247	121.319	24	-1904.75	25	-1901.98	1	5.54842	0.0184974	1
RITA1	serow-VS-All	0.15986	0.0001	999	24	-96.9411	25	-92.4931	1	8.896	0.00285796	0.848276
CMKLR1	serow-VS-All	0.07493	0.06489	129.004	24	-1926.01	25	-1920.9	1	10.2268	0.00138411	0.848276
CRYBB2	serow-VS-All	0.01201	0.0001	0.13249	24	-956.527	25	-950.452	1	12.1498	0.000490932	0.635921
TFIP11	serow-VS-All	0.01615	0.01237	0.08448	24	-3147.26	25	-3144.8	1	4.91832	0.0265733	1
EMID1	serow-VS-All	0.23369	0.20423	999	24	-2130.27	25	-2126.15	1	8.23662	0.00410536	0.848276
RASL10A	serow-VS-All	0.05568	0.04159	999	24	-657.588	25	-655.647	1	3.88219	0.0488007	1
THOC5	serow-VS-All	0.03709	0.03336	999	24	-2664.05	25	-2661.75	1	4.60435	0.031891	1
PES1	serow-VS-All	0.12782	0.11492	1.0737	24	-2913.61	25	-2910.4	1	6.41036	0.0113457	1
DUSP18	serow-VS-All	0.13126	0.09772	999	24	-423.327	25	-420.607	1	5.44038	0.0196764	1
OSBP2	serow-VS-All	0.04545	0.03239	575.14	24	-458.695	25	-455.866	1	5.65656	0.0173902	1
RSPH14	serow-VS-All	0.30225	0.33816	0.0001	24	-1022.7	25	-1020.05	1	5.29922	0.021335	1
VPREB1	serow-VS-All	0.23475	0.20071	163.877	24	-1046.86	25	-1042.64	1	8.45303	0.00364437	0.848276
YPEL1	serow-VS-All	0.07054	0.04616	999	24	-470.437	25	-466.637	1	7.59988	0.00583722	0.939483
YDJC	serow-VS-All	0.26969	0.23468	999	24	-789.502	25	-786.796	1	5.41049	0.0200161	1
PI4KA	serow-VS-All	0.04918	0.05178	0.00946	24	-6661.46	25	-6659.24	1	4.45055	0.0348899	1
CRKL	serow-VS-All	0.10899	0.05361	0.49896	24	-908.997	25	-904.26	1	9.47434	0.00208366	0.848276
MRPL40	serow-VS-All	0.53067	0.59811	0.0001	24	-718.628	25	-716.303	1	4.65059	0.0310428	1
CCDC188	serow-VS-All	0.4431	0.39909	999	24	-966.844	25	-964.76	1	4.16745	0.0412077	1
ADAT1	serow-VS-All	0.76162	1.15974	0.0001	24	-296.44	25	-294.238	1	4.40418	0.035851	1
LOC112442231	serow-VS-All	0.59046	0.65379	0.0001	24	-1454.95	25	-1451.15	1	7.59886	0.00584053	0.939483
NUDT7	serow-VS-All	0.66557	0.60003	999	24	-1344.03	25	-1341.97	1	4.10247	0.0428207	1
BCO1	serow-VS-All	0.22314	0.20995	1.62544	24	-3549.52	25	-3547.21	1	4.63664	0.0312962	1
OSGIN1	serow-VS-All	0.07683	0.08443	0.0001	24	-2576.64	25	-2573	1	7.27459	0.00699368	0.939483
CYBA	serow-VS-All	0.04485	0.03348	227.277	24	-655.299	25	-653.174	1	4.25106	0.0392257	1
MVD	serow-VS-All	1.43874	1.76943	0.0001	24	-308.222	25	-305.914	1	4.61541	0.031686	1
CDT1	serow-VS-All	0.15687	0.13564	1.86912	24	-2597.32	25	-2592.99	1	8.66452	0.00324465	0.848276
SHCBP1	serow-VS-All	0.12054	0.10943	999	24	-3146.64	25	-3143.51	1	6.27342	0.0122562	1
ABCC12	serow-VS-All	0.30131	0.26176	1.14261	24	-7227.97	25	-7221.38	1	13.1703	0.000284416	0.455099
SALL1	serow-VS-All	0.10059	0.10701	0.0001	24	-6234.32	25	-6232.06	1	4.52284	0.0334452	1
RBL2	serow-VS-All	0.02207	0.0001	999	24	-663.33	25	-659.705	1	7.25007	0.00708982	0.939483
CAPNS2	serow-VS-All	0.37092	0.29141	999	24	-1199.39	25	-1196.93	1	4.92411	0.0264845	1
BBS2	serow-VS-All	0.14149	0.11988	3.73212	24	-3720.5	25	-3716.08	1	8.85672	0.00292012	0.848276
ADGRG5	serow-VS-All	0.2461	0.15014	999	24	-262.783	25	-259.66	1	6.24595	0.0124478	1
CMTM2	serow-VS-All	0.61583	0.71792	0.05293	24	-1602.12	25	-1597.88	1	8.47504	0.00360053	0.848276
LOC525426	serow-VS-All	0.20103	0.17078	2.59445	24	-3244.29	25	-3238.93	1	10.7173	0.00106138	0.848276
GFOD2	serow-VS-All	0.04011	0.03384	0.47967	24	-1971.87	25	-1969.61	1	4.50817	0.0337333	1
NQO1	serow-VS-All	0.17077	0.11254	1.22851	24	-1286.49	25	-1284.37	1	4.24021	0.0394772	1
HP	serow-VS-All	0.31639	0.33636	0.0001	24	-1970.99	25	-1969.03	1	3.91907	0.0477412	1
HYDIN	serow-VS-All	0.20789	0.1973	0.44388	24	-20485.9	25	-20482.3	1	7.2017	0.00728345	0.952717
ZNF507	serow-VS-All	0.19611	0.18623	1.68129	24	-5228.56	25	-5226.05	1	5.03528	0.024836	1
TDRD12	serow-VS-All	0.18921	0.1745	1.05972	24	-6519.41	25	-6515.47	1	7.88026	0.00499772	0.909977
LOC112442401	serow-VS-All	0.92762	1.02273	0.0001	24	-675.181	25	-671.733	1	6.89721	0.00863302	1
PDCD2L	serow-VS-All	0.409	0.36127	999	24	-2001.64	25	-1997.33	1	8.60914	0.0033448	0.848276
LOC104974850	serow-VS-All	0.86079	1.05419	0.0001	24	-598.769	25	-596.53	1	4.47752	0.0343434	1
LOC101903086	serow-VS-All	0.38127	0.32561	999	24	-844.637	25	-842.188	1	4.89734	0.0268981	1
LGI4	serow-VS-All	0.04757	0.02438	0.79403	24	-1917.96	25	-1910.48	1	14.9479	0.000110519	0.330616
LOC786928	serow-VS-All	0.56343	0.64773	0.0001	24	-753.596	25	-751.39	1	4.41274	0.0356715	1
KMT2B	serow-VS-All	0.17207	0.1552	0.80918	24	-8042.06	25	-8038.78	1	6.57296	0.0103539	1
IGFLR1	serow-VS-All	0.52983	0.58164	0.0001	24	-2056.1	25	-2053.68	1	4.84718	0.0276913	1
KIRREL2	serow-VS-All	0.19631	0.1749	1.98166	24	-3590.7	25	-3587.31	1	6.76907	0.00927514	1
ZNF383	serow-VS-All	0.22705	0.21059	999	24	-2185.34	25	-2183.41	1	3.85696	0.04954	1
CATSPERG	serow-VS-All	0.26273	0.28023	0.03332	24	-5522.69	25	-5519.54	1	6.29865	0.012083	1
CAPN12	serow-VS-All	0.15733	0.16756	0.0001	24	-3185.04	25	-3183.03	1	4.00892	0.0452601	1
SIRT2	serow-VS-All	0.05621	0.03955	0.21451	24	-1690.91	25	-1688.73	1	4.34895	0.0370318	1
CEACAM1	serow-VS-All	0.5922	0.63787	0.0001	24	-1502.63	25	-1500.51	1	4.23848	0.0395174	1
ARHGEF1	serow-VS-All	0.11439	0.12371	0.0001	24	-2602.36	25	-2600.42	1	3.89699	0.0483726	1
DMRTC2	serow-VS-All	0.77232	0.64131	198.641	24	-1826.74	25	-1823.68	1	6.12028	0.0133639	1
CXCL17	serow-VS-All	0.66692	0.61074	999	24	-606.941	25	-603.662	1	6.55731	0.0104454	1
CD177	serow-VS-All	0.53762	0.51406	999	24	-2624.14	25	-2621.69	1	4.8995	0.0268645	1
PLAUR	serow-VS-All	0.24464	0.22268	472.675	24	-1551.94	25	-1549.69	1	4.48721	0.0341494	1
NECTIN2	serow-VS-All	0.03993	0.02662	999	24	-758.782	25	-756.521	1	4.52117	0.033478	1
LOC508455	serow-VS-All	0.62914	0.58465	532.715	24	-1810.93	25	-1808.92	1	4.03068	0.04468	1
RSPH6A	serow-VS-All	0.04209	0.02099	999	24	-384.814	25	-382.322	1	4.98485	0.0255702	1
CCDC61	serow-VS-All	1.12218	999	0.0001	24	-86.3313	25	-83.7015	1	5.25956	0.0218266	1
HIF3A	serow-VS-All	0.29226	0.24727	1.50883	24	-2484.53	25	-2482.31	1	4.43871	0.0351328	1
MEIS3	serow-VS-All	0.06629	0.03319	999	24	-591.62	25	-589.446	1	4.34915	0.0370273	1
ZNF541	serow-VS-All	0.15714	0.14926	0.47903	24	-7750.26	25	-7747.66	1	5.20603	0.0225086	1
BOSTAUV1R403	serow-VS-All	0.40375	0.34378	3.41749	24	-1886.56	25	-1883.01	1	7.10765	0.00767558	0.952717
FUT1	serow-VS-All	0.2193	0.241	0.0001	24	-1973.69	25	-1970.9	1	5.57877	0.0181795	1
NTF4	serow-VS-All	0.02764	0.0001	999	24	-687.53	25	-683.773	1	7.51271	0.00612651	0.939483
NOSIP	serow-VS-All	0.1392	0.15076	0.0001	24	-2205.93	25	-2202.91	1	6.03664	0.0140119	1
C18H19orf81	serow-VS-All	0.18024	0.14801	1.24063	24	-1340.95	25	-1338.8	1	4.28982	0.0383411	1
KLK4	serow-VS-All	0.11456	0.08849	0.90544	24	-1227.35	25	-1225.19	1	4.33243	0.0373928	1
KLK7	serow-VS-All	0.17298	0.21908	0.0001	24	-944.612	25	-941.543	1	6.13926	0.0132213	1
ZNF350	serow-VS-All	0.38226	0.41934	0.0001	24	-2368.28	25	-2365.26	1	6.04258	0.0139649	1
LOC788599	serow-VS-All	0.40237	0.44276	0.0001	24	-2791.62	25	-2789.6	1	4.03046	0.0446857	1
VSTM1	serow-VS-All	0.48345	0.53957	0.0001	24	-877.033	25	-874.629	1	4.80713	0.0283422	1
GP6	serow-VS-All	3.70439	999	0.0001	24	-141.945	25	-138.656	1	6.57748	0.0103277	1
LOC100336589	serow-VS-All	1.07743	1.18972	0.0001	24	-349.189	25	-359.346	1	20.3139	6.572e-06	0.0446929
NCR1	serow-VS-All	0.48785	0.3404	999	24	-273.546	25	-271.224	1	4.6428	0.0311841	1
EDDM13	serow-VS-All	1.08258	1.53252	0.0001	24	-344.915	25	-342.438	1	4.95533	0.0260103	1
SMIM17	serow-VS-All	2.92656	3.92077	0.0001	24	-282.789	25	-280.723	1	4.13133	0.0420962	1
LOC523461	serow-VS-All	0.22025	0.2388	0.0001	24	-2518	25	-2515.53	1	4.93599	0.0263031	1
ZNF304	serow-VS-All	0.46745	0.26415	999	24	-231.469	25	-229.488	1	3.9617	0.0465468	1
VN1R1	serow-VS-All	0.86073	0.81175	790.336	24	-2174.08	25	-2171.8	1	4.57242	0.0324906	1
LOC790009	serow-VS-All	0.28329	0.26028	999	24	-2705.76	25	-2702.62	1	6.26786	0.0122947	1
TOM1L1	serow-VS-All	0.27868	0.25636	999	24	-2335.1	25	-2332.2	1	5.79226	0.0160969	1
LPO	serow-VS-All	1.09331	1.79892	0.16228	24	-337.237	25	-335.22	1	4.03372	0.0445995	1
SEPT4	serow-VS-All	0.01062	0.0001	0.18907	24	-1507.17	25	-1504.52	1	5.30569	0.0212559	1
SKA2	serow-VS-All	0.3617	0.26222	999	24	-580.916	25	-578.582	1	4.66902	0.0307114	1
USP32	serow-VS-All	0.11342	0.10077	0.41099	24	-6525.74	25	-6523.63	1	4.20852	0.0402213	1
DDX52	serow-VS-All	0.22379	0.20593	999	24	-3055.25	25	-3052.18	1	6.14547	0.0131749	1
LOC525415	serow-VS-All	0.35018	0.24224	999	24	-331.483	25	-329.122	1	4.72164	0.0297853	1
LOC508666	serow-VS-All	0.82628	0.91984	0.0001	24	-973.999	25	-971.616	1	4.76589	0.029029	1
RASL10B	serow-VS-All	0.00594	0.0001	999	24	-846.005	25	-842.052	1	7.90665	0.00492533	0.909977
LOC527796	serow-VS-All	0.25403	0.3001	0.0001	24	-1988.14	25	-1985.79	1	4.70369	0.030098	1
FLOT2	serow-VS-All	0.00447	0.0001	0.32434	24	-1959.48	25	-1955.6	1	7.76342	0.00533148	0.912119
CPD	serow-VS-All	0.08629	0.07497	0.85998	24	-5673.48	25	-5669.59	1	7.77158	0.00530746	0.912119
SGSM2	serow-VS-All	0.06925	0.06134	0.29503	24	-4370.69	25	-4368.28	1	4.81604	0.0281961	1
CLUH	serow-VS-All	0.06898	0.0642	0.1782	24	-6910.06	25	-6908.12	1	3.87103	0.0491264	1
OR1D5	serow-VS-All	0.75877	0.68645	999	24	-2007.15	25	-2004.31	1	5.67991	0.0171602	1
LOC618593	serow-VS-All	0.31651	0.29148	999	24	-1735.29	25	-1733.14	1	4.29516	0.0382211	1
LOC517569	serow-VS-All	0.19061	0.22678	0.0001	24	-1010.96	25	-1008.58	1	4.76604	0.0290266	1
SPNS2	serow-VS-All	0.42623	0.45784	0.0001	24	-2110.82	25	-2108.62	1	4.39624	0.0360183	1
WSCD1	serow-VS-All	0.0133	0.00929	0.09161	24	-2410.39	25	-2408.23	1	4.31669	0.0377403	1
NUP88	serow-VS-All	0.08033	0.05727	999	24	-1891.38	25	-1887.26	1	8.24195	0.00409332	0.848276
ZMYND15	serow-VS-All	0.28282	0.23947	1.26488	24	-2549.88	25	-2547.66	1	4.44628	0.0349773	1
MPDU1	serow-VS-All	0.19574	0.14638	564.973	24	-1015.74	25	-1013.17	1	5.15084	0.0232352	1
DNAH2	serow-VS-All	0.05272	0.04605	0.20373	24	-20772.1	25	-20764.9	1	14.4327	0.000145256	0.359205
ALOX12B	serow-VS-All	0.0812	0.07359	0.69347	24	-3549.69	25	-3547.57	1	4.22868	0.0397463	1
DNAH9	serow-VS-All	0.21061	0.20291	0.37967	24	-19743.3	25	-19741	1	4.6259	0.0314927	1
CDRT1	serow-VS-All	0.28093	0.26139	0.86779	24	-5022.79	25	-5020.75	1	4.07159	0.0436102	1
TTC19	serow-VS-All	0.13044	0.04717	1.07841	24	-477.303	25	-475.114	1	4.37937	0.0363764	1
MIEF2	serow-VS-All	0.15971	0.14337	240.338	24	-832.572	25	-830.337	1	4.46985	0.034498	1
LLGL1	serow-VS-All	0.05403	0.05708	0.0001	24	-4662.17	25	-4660.1	1	4.14161	0.0418413	1
MYCBPAP	serow-VS-All	0.54488	0.50717	2.68238	24	-5973.53	25	-5970.26	1	6.53559	0.0105737	1
TTLL6	serow-VS-All	0.35413	0.37018	0.0001	24	-3897.68	25	-3895.73	1	3.90309	0.0481973	1
MED1	serow-VS-All	0.05206	0.03858	0.41074	24	-6854.94	25	-6852.88	1	4.11177	0.0425857	1
TNS4	serow-VS-All	0.2083	0.21758	0.0001	24	-3561.37	25	-3559.24	1	4.2714	0.0387589	1
KRTAP3-1	serow-VS-All	0.36037	0.17855	0.04918	24	-689.688	25	-700.667	1	21.959	2.785e-06	0.0435595
CNP	serow-VS-All	0.07403	0.0608	999	24	-1922.66	25	-1918.59	1	8.14209	0.00432493	0.848276
HSPB9	serow-VS-All	0.44412	0.31678	999	24	-791.992	25	-789.215	1	5.55292	0.0184499	1
KCNH4	serow-VS-All	0.11449	0.10588	0.9859	24	-4602.86	25	-4600.71	1	4.30693	0.0379574	1
TMEM106A	serow-VS-All	0.292	0.31937	0.0001	24	-1472	25	-1470.06	1	3.8816	0.0488181	1
MPP3	serow-VS-All	0.19609	0.17114	999	24	-877.136	25	-874.912	1	4.44858	0.0349304	1
CD300LG	serow-VS-All	3.1751	6.38612	0.0001	24	-234.471	25	-232.255	1	4.43145	0.0352826	1
LSM12	serow-VS-All	0.09499	0.0001	252.1	24	-657.89	25	-655.05	1	5.67947	0.0171646	1
LOC112442678	serow-VS-All	0.43887	0.40479	671.412	24	-2001.83	25	-1999.31	1	5.02588	0.0249713	1
ARHGAP27	serow-VS-All	0.21384	0.19906	999	24	-2955.19	25	-2952.75	1	4.89211	0.0269798	1
ITGB3	serow-VS-All	1.60266	999	0.0001	24	-81.606	25	-77.426	1	8.3599	0.00383591	0.848276
ACE3	serow-VS-All	0.13335	0.12236	0.63639	24	-3880.36	25	-3878.26	1	4.1839	0.0408098	1
PRR29	serow-VS-All	0.45268	0.50929	0.0001	24	-1070.5	25	-1068.36	1	4.27061	0.0387771	1
POLG2	serow-VS-All	3.25485	6.73207	0.0001	24	-225.793	25	-223.221	1	5.14415	0.0233249	1
SLC25A10	serow-VS-All	0.04131	0.04092	37.4553	24	-1024.47	25	-1026.61	1	4.27408	0.0386978	1
TBC1D16	serow-VS-All	0.05574	0.0496	0.83924	24	-3612.58	25	-3609.27	1	6.62561	0.0100523	1
LGALS3BP	serow-VS-All	0.16958	0.18422	0.0371	24	-3306.61	25	-3303.92	1	5.37495	0.020428	1
DNAH17	serow-VS-All	0.01625	0.01311	0.07803	24	-3422.96	25	-3420.76	1	4.41495	0.0356253	1
TNRC6C	serow-VS-All	0.22227	0.20383	0.71652	24	-8145.52	25	-8142.99	1	5.06632	0.0243951	1
SEPT9	serow-VS-All	0.1522	0.12879	271.717	24	-961.13	25	-958.605	1	5.04999	0.0246261	1
ACOX1	serow-VS-All	0.22701	0.20437	3.59609	24	-3310.56	25	-3308.23	1	4.67304	0.0306396	1
TMEM94	serow-VS-All	0.03466	0.0374	0.0001	24	-5459.56	25	-5457.13	1	4.8684	0.0273529	1
GGA3	serow-VS-All	0.61307	0.89879	0.0001	24	-238.428	25	-235.651	1	5.55576	0.01842	1
SLC16A5	serow-VS-All	0.08028	0.08728	0.0001	24	-2573.33	25	-2570.84	1	4.96925	0.0258018	1
LOC614141	serow-VS-All	4.34619	999	0.0001	24	-56.9796	25	-54.5487	1	4.86181	0.0274575	1
KIF19	serow-VS-All	0.05525	0.04185	0.26052	24	-1386.51	25	-1384.19	1	4.63666	0.0312959	1
C20H5orf47	serow-VS-All	0.79075	1.11318	0.0001	24	-357.334	25	-354.915	1	4.83797	0.0278397	1
GFM2	serow-VS-All	0.23839	0.25768	0.0001	24	-3243.56	25	-3241.2	1	4.71134	0.0299643	1
LOC786974	serow-VS-All	0.6414	0.71006	0.0001	24	-976.92	25	-974.755	1	4.32978	0.0374511	1
TMEM174	serow-VS-All	0.20422	0.22288	0.0001	24	-1442.53	25	-1440.55	1	3.96321	0.0465051	1
MRPS27	serow-VS-All	0.4106	0.45065	0.0001	24	-2388.6	25	-2386.5	1	4.20117	0.0403961	1
OCLN	serow-VS-All	0.14098	0.15536	0.0001	24	-2778	25	-2775.8	1	4.40073	0.0359235	1
MARVELD2	serow-VS-All	0.24129	0.2543	0.0001	24	-3089.43	25	-3087.49	1	3.87201	0.0490976	1
KIF2A	serow-VS-All	0.02567	0.01924	999	24	-2967.35	25	-2964.58	1	5.55638	0.0184134	1
IL31RA	serow-VS-All	0.73627	0.77283	0.10911	24	-4160.94	25	-4158.98	1	3.92812	0.0474849	1
gzmA	serow-VS-All	0.3072	0.28012	999	24	-1376.04	25	-1374.11	1	3.87546	0.0489968	1
LOC530348	serow-VS-All	0.45524	0.42779	231.111	24	-4035.03	25	-4032.71	1	4.64011	0.031233	1
HSPB3	serow-VS-All	0.04976	0.02482	999	24	-702.058	25	-699.623	1	4.87096	0.0273123	1
ITGA2	serow-VS-All	0.25947	0.28078	0.05245	24	-6026.61	25	-6024.48	1	4.26636	0.0388742	1
FGF10	serow-VS-All	0.02875	0.0001	0.40657	24	-938.528	25	-936.239	1	4.57795	0.0323859	1
PAIP1	serow-VS-All	0.14516	0.11274	999	24	-1788.02	25	-1785.06	1	5.9306	0.0148802	1
IL7R	serow-VS-All	0.27116	0.25442	394.783	24	-2418.12	25	-2416.16	1	3.921	0.0476866	1
SLC45A2	serow-VS-All	0.17442	0.18639	0.0001	24	-2720.07	25	-2717.98	1	4.17935	0.0409193	1
ZNF622	serow-VS-All	0.15642	0.11821	1.64474	24	-2248.68	25	-2244.93	1	7.49965	0.00617111	0.939483
ROPN1L	serow-VS-All	0.14256	0.11017	1.10047	24	-1141.16	25	-1139.04	1	4.25424	0.0391524	1
TAS2R1	serow-VS-All	0.72933	0.66963	999	24	-1222.86	25	-1220.7	1	4.31799	0.0377115	1
GABRB3	serow-VS-All	0.02013	0.01031	0.41339	24	-1839.81	25	-1837.81	1	3.99938	0.045517	1
ANPEP	serow-VS-All	0.24416	0.25734	0.04387	24	-5822.91	25	-5819.59	1	6.6419	0.00996076	1
BLM	serow-VS-All	0.37426	0.35886	2.9113	24	-7654.58	25	-7651.68	1	5.80321	0.0159969	1
IQGAP1	serow-VS-All	0.0479	0.04166	0.18941	24	-7985.45	25	-7983.17	1	4.56263	0.0326769	1
WDR73	serow-VS-All	0.25771	0.22675	999	24	-1481.76	25	-1478.24	1	7.03285	0.00800278	0.971838
PDE8A	serow-VS-All	0.54737	0.82497	0.0001	24	-226.628	25	-224.554	1	4.14737	0.0416993	1
LOC104975351	serow-VS-All	0.7261	0.66301	999	24	-1302.76	25	-1300.31	1	4.89582	0.0269218	1
MEX3B	serow-VS-All	0.01532	0.00523	0.41825	24	-1538.39	25	-1534.06	1	8.65264	0.00326587	0.848276
CFAP161	serow-VS-All	1.08015	1.10534	0.0001	24	-117.133	25	-119.523	1	4.78073	0.0287799	1
PCSK6	serow-VS-All	0.05763	0.05107	0.34618	24	-4660.6	25	-4657.22	1	6.75925	0.00932631	1
IDH3A	serow-VS-All	0.00763	0.0001	0.10493	24	-1756.4	25	-1753.9	1	5.00158	0.0253242	1
ACSBG1	serow-VS-All	0.2388	0.22296	1.12193	24	-3890.04	25	-3887.82	1	4.42753	0.0353637	1
TMEM266	serow-VS-All	0.1252	0.09525	1.69149	24	-2058.14	25	-2053.08	1	10.1166	0.00146937	0.848276
CPLX3	serow-VS-All	0.03121	0.03316	0.0001	24	-659.623	25	-657.393	1	4.4591	0.0347159	1
G2E3	serow-VS-All	0.33817	0.37359	0.0001	24	-3009.85	25	-3007.14	1	5.4285	0.0198106	1
SERPINA11	serow-VS-All	0.31138	0.29066	999	24	-2455.52	25	-2452.64	1	5.76176	0.0163787	1
DICER1	serow-VS-All	0.06547	0.05938	0.32232	24	-9791.44	25	-9788.21	1	6.46131	0.0110248	1
SYNE3	serow-VS-All	0.23511	0.221	0.93175	24	-5015.7	25	-5012.98	1	5.43253	0.019765	1
BDKRB1	serow-VS-All	0.16335	0.14682	0.78328	24	-2079.11	25	-2076.98	1	4.25418	0.0391538	1
WDR25	serow-VS-All	0.11996	0.13027	0.0001	24	-1991.18	25	-1988.85	1	4.67377	0.0306266	1
DYNC1H1	serow-VS-All	0.01294	0.01352	0.0001	24	-23120.9	25	-23118.5	1	4.8906	0.0270033	1
RCOR1	serow-VS-All	0.12172	0.081	999	24	-1633.27	25	-1629.87	1	6.80867	0.00907162	1
INF2	serow-VS-All	0.31188	0.0001	999	24	-79.1822	25	-77.2339	1	3.89656	0.048385	1
TEX22	serow-VS-All	0.40113	0.2375	999	24	-596.093	25	-591.64	1	8.90659	0.00284144	0.848276
URGCP	serow-VS-All	0.16968	0.15754	999	24	-4597.52	25	-4593.94	1	7.16817	0.00742083	0.952717
CNOT10	serow-VS-All	0.07177	0.06412	0.4216	24	-4075.17	25	-4072.96	1	4.41124	0.0357028	1
TRANK1	serow-VS-All	0.18984	0.19773	0.04575	24	-14782.8	25	-14779	1	7.57983	0.0059025	0.939483
ITGA9	serow-VS-All	0.08127	0.07307	0.32811	24	-5000.63	25	-4998.64	1	3.97519	0.0461752	1
ACAA1	serow-VS-All	0.15328	0.1412	335.199	24	-1931.84	25	-1929.44	1	4.80555	0.0283683	1
EXOG	serow-VS-All	0.22437	0.18866	0.8131	24	-1999.05	25	-1997.04	1	4.02916	0.0447201	1
SCN10A	serow-VS-All	0.16793	0.15907	0.45842	24	-10622.8	25	-10620.1	1	5.30098	0.0213134	1
GORASP1	serow-VS-All	0.99986	1.19194	0.0001	24	-489.124	25	-486.63	1	4.98785	0.0255258	1
TTC21A	serow-VS-All	0.2274	0.16927	999	24	-405.262	25	-403.323	1	3.87685	0.0489563	1
LYZL4	serow-VS-All	0.14376	0.09551	256.769	24	-734.65	25	-731.417	1	6.4661	0.0109952	1
SS18L2	serow-VS-All	0.04449	0.0001	999	24	-348.858	25	-345.973	1	5.76931	0.0163084	1
POMGNT2	serow-VS-All	0.0319	0.02798	0.24792	24	-2926.38	25	-2923.8	1	5.16159	0.0230917	1
ZNF852	serow-VS-All	0.46799	0.4214	999	24	-2143.66	25	-2140.57	1	6.19342	0.0128226	1
ZNF502	serow-VS-All	0.28761	0.31165	0.0001	24	-2665.4	25	-2663.39	1	4.01802	0.0450166	1
RAD18	serow-VS-All	0.41151	0.44676	0.0001	24	-2252.09	25	-2249.69	1	4.79613	0.0285238	1
ATXN7	serow-VS-All	0.34044	0.37297	0.05191	24	-4063.65	25	-4061.07	1	5.1457	0.023304	1
KCTD6	serow-VS-All	0.54729	0.83102	0.0001	24	-335.458	25	-332.521	1	5.87498	0.0153575	1
PDE12	serow-VS-All	0.0696	0.06036	0.77025	24	-2998.54	25	-2996.42	1	4.23236	0.0396603	1
FAM208A	serow-VS-All	0.21582	0.19172	0.68096	24	-6663.39	25	-6660.78	1	5.21969	0.0223326	1
GNL3	serow-VS-All	0.47046	0.50383	0.0001	24	-2851.41	25	-2849.03	1	4.76237	0.0290884	1
DNAH1	serow-VS-All	0.06664	0.06299	0.16016	24	-20840.5	25	-20836.5	1	8.05428	0.00453963	0.875795
ABHD14B	serow-VS-All	0.08265	0.05628	1.13979	24	-1110.59	25	-1107.09	1	6.99601	0.00816918	0.978934
USP4	serow-VS-All	0.10256	0.09438	0.60414	24	-4641.02	25	-4639.08	1	3.87454	0.0490238	1
C22H3orf62	serow-VS-All	0.42925	0.38576	999	24	-1408.56	25	-1406.49	1	4.12719	0.0421994	1
CCDC36	serow-VS-All	0.80799	0.7567	867.103	24	-3391.62	25	-3389.15	1	4.94335	0.0261913	1
LOC530599	serow-VS-All	0.43957	0.41488	3.94103	24	-5957.57	25	-5953.82	1	7.5118	0.00612959	0.939483
QARS	serow-VS-All	0.13116	0.14324	0.0001	24	-3832.64	25	-3830.54	1	4.19376	0.0405731	1
WDR6	serow-VS-All	0.11368	0.10578	0.59031	24	-5758.92	25	-5756.23	1	5.37782	0.0203943	1
PLXNB1	serow-VS-All	0.07033	0.05829	0.45652	24	-2427.36	25	-2423.73	1	7.27258	0.00700152	0.939483
MAP4	serow-VS-All	0.4574	0.43083	3.63475	24	-5729.07	25	-5726.07	1	6.00596	0.0142576	1
CSPG5	serow-VS-All	0.12024	0.10862	999	24	-2137	25	-2134.31	1	5.38436	0.020318	1
GHRL	serow-VS-All	0.55676	0.47459	999	24	-874.268	25	-871.435	1	5.66626	0.0172943	1
VGLL4	serow-VS-All	0.43177	0.32967	999	24	-379.468	25	-377.541	1	3.85492	0.0496002	1
IFT122	serow-VS-All	0.04848	0.04527	0.32723	24	-6180.04	25	-6177.8	1	4.49738	0.0339468	1
MBD4	serow-VS-All	0.50296	0.47665	999	24	-3132.59	25	-3130.16	1	4.85363	0.027588	1
TMEM43	serow-VS-All	0.07818	0.06798	0.39862	24	-1576.7	25	-1574.67	1	4.07707	0.043469	1
KIAA1257	serow-VS-All	0.21131	0.19851	0.94473	24	-3947.78	25	-3944.98	1	5.60131	0.017947	1
ABTB1	serow-VS-All	0.08214	0.07382	103.845	24	-1457.78	25	-1454.32	1	6.91452	0.00854985	1
COL21A1	serow-VS-All	0.40544	0.47299	0.0001	24	-1726.81	25	-1723.4	1	6.81857	0.00902146	1
MLIP	serow-VS-All	0.07414	0.0001	999	24	-110.707	25	-106.589	1	8.23594	0.0041069	0.848276
BOLA-DOB	serow-VS-All	0.26002	0.22725	999	24	-1526.14	25	-1522.55	1	7.17657	0.00738619	0.952717
BRD2	serow-VS-All	0.03886	0.02985	0.40212	24	-3555.24	25	-3551.53	1	7.42211	0.00644271	0.939483
IP6K3	serow-VS-All	0.15166	0.16543	0.0001	24	-2139.45	25	-2136.97	1	4.96789	0.0258222	1
SCUBE3	serow-VS-All	0.1437	0.0001	999	24	-74.9478	25	-72.6677	1	4.56016	0.0327239	1
SLC26A8	serow-VS-All	0.39378	0.36536	3.0243	24	-4334.12	25	-4331.33	1	5.57696	0.0181982	1
CDKN1A	serow-VS-All	3.26724	999	0.19772	24	-320.476	25	-316.089	1	8.77364	0.00305615	0.848276
TBC1D22B	serow-VS-All	0.01068	0.00545	0.25625	24	-2377.6	25	-2375.41	1	4.38788	0.0361952	1
RNF8	serow-VS-All	0.28083	0.24916	371.986	24	-2226.63	25	-2223.82	1	5.60492	0.0179101	1
DNAH8	serow-VS-All	0.07628	0.07176	0.19135	24	-21825.9	25	-21823.3	1	5.26499	0.0217585	1
TFEB	serow-VS-All	0.02375	0.01181	999	24	-1772.32	25	-1764.08	1	16.4922	4.885e-05	0.22147
BICRAL	serow-VS-All	0.1754	0.1912	0.0001	24	-5454.39	25	-5451.23	1	6.32138	0.0119291	1
C23H6orf226	serow-VS-All	1.89716	999	0.0001	24	-147.235	25	-144.503	1	5.46378	0.0194146	1
PTCRA	serow-VS-All	0.48716	0.44593	999	24	-1385.74	25	-1383.79	1	3.88712	0.0486579	1
POLR1C	serow-VS-All	0.05559	0.04239	0.79102	24	-1754	25	-1751.39	1	5.21594	0.0223807	1
RSPH9	serow-VS-All	0.08436	0.05687	1.51714	24	-1455.66	25	-1449.85	1	11.6065	0.000657206	0.701744
CAPN11	serow-VS-All	0.07617	0.0624	0.44958	24	-3291.3	25	-3287.24	1	8.13804	0.00433462	0.848276
SPATS1	serow-VS-All	0.40906	0.36778	999	24	-1694.05	25	-1691.27	1	5.55583	0.0184193	1
ANKRD66	serow-VS-All	0.26001	0.23372	999	24	-1108.79	25	-1106.84	1	3.88934	0.0485935	1
GLYATL3	serow-VS-All	0.69415	0.61906	999	24	-1677.93	25	-1675.33	1	5.21221	0.0224288	1
RHAG	serow-VS-All	0.57362	0.61766	0.03221	24	-2790.06	25	-2787.85	1	4.41519	0.0356202	1
IL17F	serow-VS-All	0.26551	0.29166	0.0001	24	-1093.07	25	-1090.98	1	4.16667	0.0412267	1
PAQR8	serow-VS-All	0.05733	0.04924	0.4812	24	-1799.6	25	-1797.41	1	4.38745	0.0362045	1
HSPA1L	serow-VS-All	0.03249	0.02221	0.42606	24	-3086.91	25	-3083.94	1	5.94682	0.0147438	1
LY6G6F	serow-VS-All	0.72858	0.68401	157.463	24	-1827.67	25	-1825.71	1	3.92326	0.0476226	1
DHX16	serow-VS-All	0.03586	0.02703	0.33444	24	-4628.48	25	-4623.88	1	9.19762	0.00242329	0.848276
ABCF1	serow-VS-All	0.02691	0.01827	0.16539	24	-3954.92	25	-3951.21	1	7.4124	0.00647758	0.939483
LOC101907137	serow-VS-All	0.49715	0.44089	2.88662	24	-2025.12	25	-2022.98	1	4.27905	0.0385849	1
OR2J2	serow-VS-All	0.41481	0.44549	0.0001	24	-1752.76	25	-1750.81	1	3.89864	0.0483253	1
HIST1H2BI	serow-VS-All	0.00249	0.00243	3.14904	24	-694.583	25	-697.985	1	6.80466	0.00909201	1
LOC528329	serow-VS-All	0.02774	0.02708	33.3615	24	-1581.68	25	-1588.33	1	13.2909	0.000266692	0.45341
BTN1A1	serow-VS-All	0.2461	0.26329	0.0001	24	-2944.61	25	-2942.31	1	4.59875	0.0319953	1
LOC786706	serow-VS-All	0.46446	0.41413	999	24	-1368.08	25	-1365.95	1	4.24994	0.0392516	1
LOC787465	serow-VS-All	0.02519	0.01069	0.25783	24	-727.071	25	-723.127	1	7.88821	0.0049758	0.909977
LOC537017	serow-VS-All	0.15487	0.13166	1.25817	24	-2655.18	25	-2653.05	1	4.27116	0.0387645	1
DCDC2	serow-VS-All	0.30103	0.34017	0.05159	24	-2580.41	25	-2578.19	1	4.43146	0.0352824	1
OFCC1	serow-VS-All	0.57322	0.51781	2.19092	24	-5327.22	25	-5323.11	1	8.22284	0.00413664	0.848276
FBXO15	serow-VS-All	0.22636	0.20246	0.67706	24	-2885.9	25	-2883.56	1	4.67393	0.0306237	1
LOC281376	serow-VS-All	0.39481	0.36935	204.843	24	-2110.41	25	-2108.24	1	4.34694	0.0370755	1
DTNA	serow-VS-All	0.01073	0.0001	0.11578	24	-1774.24	25	-1771.97	1	4.5289	0.0333271	1
AQP4	serow-VS-All	0.05601	0.04196	999	24	-1353.34	25	-1351.07	1	4.55061	0.0329069	1
TAF4B	serow-VS-All	0.31997	0.29023	999	24	-4161.46	25	-4156.95	1	9.01353	0.00267989	0.848276
PSMA8	serow-VS-All	0.07946	0.05666	999	24	-1234.33	25	-1230.66	1	7.3362	0.00675796	0.939483
MIB1	serow-VS-All	0.00333	0.0001	0.06803	24	-4464.37	25	-4461.46	1	5.82658	0.0157857	1
LPIN2	serow-VS-All	0.08941	0.09664	0.0001	24	-4092.11	25	-4089.19	1	5.82698	0.0157822	1
ANKRD12	serow-VS-All	0.11345	0.08095	999	24	-1520.65	25	-1518.12	1	5.04918	0.0246377	1
NAPG	serow-VS-All	0.06121	0.05243	88.7845	24	-1490.19	25	-1488.14	1	4.09412	0.0430326	1
IMPA2	serow-VS-All	0.04303	0.02448	507.329	24	-1324.53	25	-1317.49	1	14.0853	0.000174707	0.362622
HAUS1	serow-VS-All	0.19993	0.16596	999	24	-1346.55	25	-1344.11	1	4.88118	0.027151	1
CCDC68	serow-VS-All	1.10967	1.85846	0.0001	24	-394.226	25	-391.304	1	5.8447	0.015624	1
SERPINB12	serow-VS-All	0.30173	0.27053	999	24	-4183.95	25	-4177.28	1	13.3438	0.000259273	0.45341
MPG	serow-VS-All	0.20355	0.18664	999	24	-1625.26	25	-1622.33	1	5.84439	0.0156268	1
ARHGDIG	serow-VS-All	0.38819	0.31561	673.089	24	-954.639	25	-951.815	1	5.64856	0.0174697	1
MRPL28	serow-VS-All	0.06797	0.05255	999	24	-1109.78	25	-1106.72	1	6.12155	0.0133544	1
LOC789799	serow-VS-All	0.58045	0.54247	999	24	-2138.23	25	-2135.28	1	5.9016	0.0151272	1
CRAMP1	serow-VS-All	0.07894	0.07255	0.43161	24	-6857.88	25	-6853.23	1	9.29962	0.00229202	0.848276
SPSB3	serow-VS-All	0.02515	0.02259	999	24	-1368.26	25	-1366.29	1	3.94833	0.0469179	1
RPL3L	serow-VS-All	0.04824	0.0422	0.29594	24	-2153.94	25	-2151.93	1	4.00964	0.0452407	1
NPW	serow-VS-All	0.8155	0.92721	0.0001	24	-639.651	25	-637.616	1	4.06886	0.0436808	1
NTHL1	serow-VS-All	0.77018	999	0.0001	24	-87.7824	25	-85.8613	1	3.84224	0.0499766	1
CCNF	serow-VS-All	0.05515	0.04784	0.26784	24	-3601.23	25	-3598.79	1	4.89148	0.0269895	1
TBC1D24	serow-VS-All	0.04125	0.03425	0.31849	24	-3037.7	25	-3033.45	1	8.496	0.00355928	0.848276
TIGD7	serow-VS-All	0.64473	0.59692	999	24	-2694.12	25	-2692.18	1	3.88001	0.0488642	1
MGRN1	serow-VS-All	0.05572	0.0439	0.68633	24	-1963.92	25	-1959.98	1	7.88922	0.00497304	0.909977
ANKS3	serow-VS-All	0.15773	0.14162	0.82012	24	-2855.8	25	-2853.25	1	5.09492	0.023996	1
C25H16orf71	serow-VS-All	1.00543	0.89488	252.163	24	-1102.93	25	-1100.61	1	4.63401	0.0313442	1
PPL	serow-VS-All	0.08896	0.08309	0.42458	24	-6560.87	25	-6556.83	1	8.08218	0.00447025	0.86857
ABAT	serow-VS-All	0.04718	0.03726	0.64788	24	-2164.63	25	-2162.11	1	5.04188	0.0247417	1
CIITA	serow-VS-All	0.39831	0.52242	0.0001	24	-624.516	25	-621.535	1	5.96192	0.0146181	1
ERCC4	serow-VS-All	0.06085	0.03027	999	24	-517.767	25	-515.531	1	4.47368	0.0344207	1
TMC7	serow-VS-All	0.10413	0.08521	1.72802	24	-3545.23	25	-3540.73	1	8.98729	0.00271864	0.848276
TMC5	serow-VS-All	0.96446	1.04188	0.0001	24	-2179.3	25	-2176.18	1	6.23678	0.0125124	1
KNOP1	serow-VS-All	0.44073	0.38682	999	24	-1726.01	25	-1722.85	1	6.31892	0.0119457	1
PDILT	serow-VS-All	0.47227	0.44157	999	24	-2901.31	25	-2898.67	1	5.2816	0.0215519	1
TMEM159	serow-VS-All	0.37565	0.32102	726.692	24	-946.343	25	-943.686	1	5.31268	0.0211707	1
UQCRC2	serow-VS-All	0.12243	0.14073	0.0001	24	-2236.38	25	-2234.25	1	4.26477	0.0389106	1
EARS2	serow-VS-All	0.16286	0.15321	498.292	24	-2381.7	25	-2379.4	1	4.60822	0.031819	1
SPNS1	serow-VS-All	0.06403	0.05405	0.76429	24	-2519.72	25	-2517.47	1	4.50388	0.033818	1
TAOK2	serow-VS-All	0.01167	0.0001	24.5136	24	-1398.25	25	-1393.71	1	9.0986	0.00255806	0.848276
SEPT1	serow-VS-All	0.01967	0.0131	175.375	24	-1752.37	25	-1749.32	1	6.09912	0.0135249	1
CALN1	serow-VS-All	0.05692	0.01786	0.2143	24	-822.786	25	-820.583	1	4.40748	0.0357817	1
ZP3	serow-VS-All	0.17465	0.14729	0.65514	24	-2531.91	25	-2528.44	1	6.93346	0.00845978	1
FBXO24	serow-VS-All	0.10971	0.08608	0.59408	24	-2737.25	25	-2734.16	1	6.18269	0.0129006	1
PVRIG	serow-VS-All	0.30479	0.34876	0.0001	24	-1001.6	25	-999.384	1	4.43132	0.0352851	1
STAG3	serow-VS-All	0.1896	0.17532	1.01559	24	-3976.12	25	-3973.76	1	4.72613	0.0297076	1
C25H7orf43	serow-VS-All	0.00555	0.0001	0.0843	24	-2121.35	25	-2118.76	1	5.18632	0.0227653	1
LOC617785	serow-VS-All	0.44531	0.44087	4.0108	24	-499.053	25	-496.019	1	6.06752	0.013769	1
OR2AE1	serow-VS-All	0.31153	0.29605	317.452	24	-2233	25	-2230.67	1	4.64389	0.0311643	1
TRRAP	serow-VS-All	0.01496	0.01323	0.05297	24	-17860.4	25	-17857.2	1	6.46115	0.0110259	1
TECPR1	serow-VS-All	0.09674	0.08722	0.33245	24	-3985.55	25	-3982.79	1	5.52128	0.0187865	1
LOC112444303	serow-VS-All	0.24352	0.19809	597.638	24	-737.484	25	-735.151	1	4.66577	0.0307696	1
RNF216	serow-VS-All	0.17661	0.18996	0.0001	24	-4427.62	25	-4425	1	5.24519	0.0220076	1
IDE	serow-VS-All	0.03288	0.02544	0.2645	24	-4596.44	25	-4594.23	1	4.42419	0.0354329	1
PLCE1	serow-VS-All	0.15619	0.14423	0.65269	24	-11806.8	25	-11802.3	1	9.0167	0.00267524	0.848276
ZNF518A	serow-VS-All	0.33181	0.31552	2.18665	24	-7456.65	25	-7454.26	1	4.77825	0.0288213	1
LCOR	serow-VS-All	0.46693	0.44012	1.93953	24	-8081.47	25	-8078.18	1	6.56415	0.0104054	1
PI4K2A	serow-VS-All	0.03753	0.02812	999	24	-1871.46	25	-1869.01	1	4.89042	0.0270061	1
CRTAC1	serow-VS-All	0.04851	0.03356	0.27759	24	-3280.09	25	-3274.52	1	11.1383	0.000845622	0.786238
HPS1	serow-VS-All	0.11935	0.11201	999	24	-2101.47	25	-2099.23	1	4.47279	0.0344387	1
PPRC1	serow-VS-All	0.44837	0.40898	999	24	-8331.23	25	-8322.74	1	16.962	3.8135e-05	0.20747
ZNF511	serow-VS-All	0.23046	0.25436	0.0001	24	-790.904	25	-788.773	1	4.26207	0.0389725	1
ADRA2A	serow-VS-All	0.01411	0.00705	999	24	-1179.79	25	-1175.51	1	8.54883	0.00345744	0.848276
ACSL5	serow-VS-All	0.49449	0.5273	0.0001	24	-3103.98	25	-3100.93	1	6.10484	0.0134812	1
HSPA12A	serow-VS-All	0.03751	0.02544	0.25384	24	-3509.76	25	-3504.95	1	9.60958	0.00193565	0.848276
SPADH1	serow-VS-All	0.54748	0.71616	0.0001	24	-383.232	25	-380.748	1	4.96824	0.0258169	1
C26H10orf120	serow-VS-All	0.30602	0.28072	999	24	-1970.13	25	-1966.82	1	6.61652	0.0101037	1
ACADSB	serow-VS-All	0.24396	0.20528	2.19645	24	-2029.73	25	-2026.49	1	6.48362	0.0108873	1
KNDC1	serow-VS-All	0.22453	0.20722	0.59971	24	-5910.34	25	-5906.7	1	7.27577	0.00698911	0.939483
NEIL3	serow-VS-All	0.59814	0.62404	0.16714	24	-2675.84	25	-2682.82	1	13.9611	0.00018663	0.362622
AGA	serow-VS-All	0.19125	0.16952	999	24	-1334.09	25	-1331.86	1	4.4607	0.0346833	1
SLC25A4	serow-VS-All	0.02306	0.01535	999	24	-1267.99	25	-1265.16	1	5.664	0.0173166	1
CFAP97	serow-VS-All	0.26374	0.29357	0.07395	24	-2916.65	25	-2914.71	1	3.87374	0.0490472	1
CCDC110	serow-VS-All	0.30517	0.27162	1.41731	24	-3873.26	25	-3870.55	1	5.41962	0.0199117	1
LOC515227	serow-VS-All	0.81007	0.92891	0.0001	24	-576.302	25	-574.16	1	4.28427	0.0384667	1
TRMT9B	serow-VS-All	0.32479	0.37942	0.05593	24	-2641.93	25	-2638.52	1	6.82861	0.00897089	1
MBOAT4	serow-VS-All	0.35867	0.34201	999	24	-2612.9	25	-2610.58	1	4.63397	0.0313449	1
GOT1L1	serow-VS-All	0.19373	0.17787	999	24	-2066.47	25	-2064.39	1	4.15131	0.0416023	1
ADAM2	serow-VS-All	0.87417	0.95779	0.05562	24	-4394.36	25	-4389.8	1	9.13422	0.00250872	0.848276
IDO1	serow-VS-All	0.80934	0.88273	0.0001	24	-2473.79	25	-2469.55	1	8.47754	0.00359558	0.848276
IKBKB	serow-VS-All	0.02559	0.02203	0.21781	24	-3285.64	25	-3283.6	1	4.07499	0.0435225	1
TOP2B	serow-VS-All	0.06987	0.06346	0.23137	24	-7803.43	25	-7801.37	1	4.1166	0.0424644	1
ZNF385D	serow-VS-All	0.31642	0.3536	0.05429	24	-1859.42	25	-1857.37	1	4.08382	0.0432958	1
RBM34	serow-VS-All	0.45031	0.36596	999	24	-720.964	25	-718.497	1	4.93518	0.0263154	1
GPR137B	serow-VS-All	0.20985	0.25182	0.0001	24	-1389.81	25	-1387.41	1	4.78138	0.028769	1
DNAJC12	serow-VS-All	0.43566	0.60056	0.0001	24	-938.791	25	-936.459	1	4.66433	0.0307954	1
DNA2	serow-VS-All	0.22887	0.24653	0.0001	24	-4818.09	25	-4814.94	1	6.28358	0.0121862	1
SLC25A16	serow-VS-All	0.23522	999	0.0001	24	-710.86	25	-707.484	1	6.75314	0.00935826	1
DDX21	serow-VS-All	0.14264	0.12873	252.096	24	-3039.88	25	-3036.15	1	7.45603	0.00632242	0.939483
HK1	serow-VS-All	0.98872	999	0.0001	24	-120.418	25	-115.816	1	9.20383	0.00241509	0.848276
TBATA	serow-VS-All	0.53891	0.0001	999	24	-70.4786	25	-68.4503	1	4.05652	0.044001	1
ASCC1	serow-VS-All	0.32898	0.29364	999	24	-1693.34	25	-1690.87	1	4.93849	0.026265	1
KAT6B	serow-VS-All	0.05724	0.03815	26.6803	24	-993.948	25	-991.705	1	4.48526	0.0341883	1
GRID1	serow-VS-All	0.0001	0.0001	0.36933	24	-654.208	25	-656.703	1	4.99052	0.0254865	1
LOC112444752	serow-VS-All	0.45416	0.49513	0.102	24	-2641.56	25	-2639.18	1	4.75647	0.0291883	1
GDF10	serow-VS-All	0.08511	0.09423	0.0001	24	-2364.58	25	-2362.24	1	4.68595	0.0304103	1
ZFAND4	serow-VS-All	0.37571	0.35381	4.09004	24	-4107.28	25	-4103.38	1	7.79753	0.00523178	0.912119
ZNF32	serow-VS-All	0.10139	0.0602	1.10118	24	-1224.82	25	-1221.72	1	6.20048	0.0127716	1
HEPHL1	serow-VS-All	0.2228	0.20176	0.90488	24	-5509.6	25	-5507.13	1	4.93647	0.0262957	1
C29H11orf54	serow-VS-All	0.40307	0.49966	0.0001	24	-1565.46	25	-1561.53	1	7.86097	0.00505134	0.909977
TMEM135	serow-VS-All	1.70873	999	0.0001	24	-112.35	25	-110.059	1	4.58173	0.0323145	1
DBX1	serow-VS-All	0.13345	0.08879	999	24	-664.464	25	-661.99	1	4.94942	0.0260994	1
HPS5	serow-VS-All	0.35418	999	0.0001	24	-176.159	25	-174.235	1	3.84773	0.0498134	1
LOC782366	serow-VS-All	0.83913	0.72663	999	24	-1094.01	25	-1091.41	1	5.18754	0.0227494	1
LOC782329	serow-VS-All	0.27262	0.24736	999	24	-1963.56	25	-1959.79	1	7.53942	0.00603633	0.939483
LOC513333	serow-VS-All	0.39463	0.35971	999	24	-1075.61	25	-1073.57	1	4.0892	0.043158	1
LOC505546	serow-VS-All	0.25664	0.23085	1.98847	24	-1974.31	25	-1971.56	1	5.50779	0.018932	1
DDX25	serow-VS-All	0.0541	0.03327	0.83768	24	-1762.36	25	-1759.44	1	5.83924	0.0156726	1
NFRKB	serow-VS-All	0.06503	0.06846	0.0001	24	-6789.66	25	-6787.3	1	4.71733	0.02986	1
TMEM109	serow-VS-All	0.18908	0.16238	1.61422	24	-1433.62	25	-1431.01	1	5.22051	0.022322	1
VWCE	serow-VS-All	0.21721	0.20112	1.87232	24	-4521.4	25	-4518.54	1	5.72624	0.0167132	1
TMEM216	serow-VS-All	0.45201	0.29955	999	24	-297.795	25	-295.858	1	3.87353	0.0490532	1
SCGB1D	serow-VS-All	1.62013	1.3548	999	24	-807.223	25	-804.663	1	5.12041	0.0236461	1
HNRNPUL2	serow-VS-All	0.11597	0.0843	181.421	24	-2261.59	25	-2257.39	1	8.39622	0.00376003	0.848276
STX5	serow-VS-All	0.05303	0.03975	43.9445	24	-1607.13	25	-1604.99	1	4.26261	0.0389599	1
SLC22A11	serow-VS-All	0.45034	0.41705	1.6407	24	-2614.68	25	-2612.72	1	3.92359	0.047613	1
ATG2A	serow-VS-All	0.10169	0.09802	0.45044	24	-9161.29	25	-9159.13	1	4.31626	0.0377497	1
GPHA2	serow-VS-All	0.26163	0.35133	0.0001	24	-661.998	25	-659.523	1	4.95084	0.0260781	1
BATF2	serow-VS-All	0.48197	0.45351	999	24	-1604.45	25	-1602.49	1	3.92456	0.0475858	1
SNX15	serow-VS-All	0.26497	0.24434	999	24	-1657.99	25	-1655.98	1	4.02207	0.0449085	1
SLC22A20P	serow-VS-All	0.13415	0.12499	999	24	-2108.38	25	-2106.11	1	4.53627	0.0331838	1
MAP3K11	serow-VS-All	0.03851	0.0318	0.67696	24	-3516.83	25	-3513.97	1	5.73856	0.0165964	1
PC	serow-VS-All	0.02219	0.01856	0.09711	24	-3955.06	25	-3952.51	1	5.10923	0.0237988	1
ANKRD13D	serow-VS-All	0.2693	0.1777	999	24	-526.202	25	-523.11	1	6.1841	0.0128903	1
CABP4	serow-VS-All	0.198	0.22032	0.0001	24	-1277.35	25	-1274.99	1	4.73316	0.0295864	1
ALDH3B1	serow-VS-All	0.03559	0.02513	339.334	24	-736.613	25	-733.343	1	6.53925	0.010552	1
CPT1A	serow-VS-All	0.1012	0.10702	0.0001	24	-3996.21	25	-3994.03	1	4.35579	0.0368833	1
LOC101903030	serow-VS-All	0.72609	0.60455	999	24	-549.859	25	-547.479	1	4.75929	0.0291406	1
RASSF7	serow-VS-All	2.12599	999	0.0001	24	-247.629	25	-244.898	1	5.46206	0.0194337	1
KLHL13	serow-VS-All	0.02321	0.01546	640.601	24	-3040.65	25	-3037.5	1	6.31261	0.0119882	1
LOC617503	serow-VS-All	1.03667	1.15024	0.0001	24	-996.923	25	-994.588	1	4.66941	0.0307045	1
GRIA3	serow-VS-All	0.01537	0.00782	0.4202	24	-3959.97	25	-3957.7	1	4.54702	0.032976	1
ARHGAP36	serow-VS-All	0.21057	0.16472	999	24	-1809.61	25	-1805.99	1	7.24379	0.00711468	0.939483
PLAC1	serow-VS-All	0.27346	0.22302	999	24	-895.027	25	-893.088	1	3.87852	0.0489076	1
LOC787088	serow-VS-All	0.83794	0.79614	999	24	-3386.32	25	-3383.71	1	5.2267	0.0222427	1
LOC112445181	serow-VS-All	0.65614	0.60822	635.107	24	-2310.33	25	-2307.43	1	5.79399	0.016081	1
ZFP92	serow-VS-All	0.68428	0.62785	601.515	24	-2617.63	25	-2614.65	1	5.9622	0.0146158	1
HAUS7	serow-VS-All	0.34873	0.28403	2.95365	24	-1736.77	25	-1733.03	1	7.47746	0.00624763	0.939483
NAP1L3	serow-VS-All	0.67487	0.60257	999	24	-2815.29	25	-2811.64	1	7.2971	0.0069066	0.939483
ARMCX5	serow-VS-All	0.60643	0.57822	71.0821	24	-3149.16	25	-3147.07	1	4.17124	0.0411156	1
BEX5	serow-VS-All	0.27201	0.11917	1.8237	24	-555.183	25	-551.92	1	6.52612	0.0106302	1
TAF7L	serow-VS-All	0.76602	0.96322	0.0001	24	-432.977	25	-430.65	1	4.65283	0.0310024	1
DRP2	serow-VS-All	0.19687	0.1757	999	24	-3308.08	25	-3304.49	1	7.17539	0.00739105	0.952717
NOX1	serow-VS-All	0.4629	0.42611	999	24	-2761.83	25	-2759.86	1	3.95787	0.0466527	1
RBM41	serow-VS-All	0.23419	0.19502	999	24	-1740.91	25	-1738.64	1	4.52945	0.0333164	1
NUP62CL	serow-VS-All	0.64455	0.72071	0.0001	24	-1392.69	25	-1390.67	1	4.05345	0.0440812	1
LHFPL1	serow-VS-All	0.05175	0.02586	917.81	24	-857.927	25	-855.572	1	4.70972	0.0299926	1
AMOT	serow-VS-All	0.26928	0.23617	1.62479	24	-5135.7	25	-5132.3	1	6.78431	0.00919628	1
ZNF711	serow-VS-All	0.0483	0.03304	0.60512	24	-2456.92	25	-2454.43	1	4.97562	0.025707	1
TAF9B	serow-VS-All	0.51974	0.41431	288.852	24	-982.882	25	-980.948	1	3.86859	0.049198	1
ITGB1BP2	serow-VS-All	0.16243	0.09812	1.26564	24	-1529.35	25	-1526.99	1	4.71814	0.029846	1
CXHXorf65	serow-VS-All	0.66961	0.53517	999	24	-954.418	25	-951.727	1	5.38281	0.0203361	1
GDPD2	serow-VS-All	0.52614	0.46218	275.446	24	-2725.87	25	-2722.23	1	7.27026	0.00701058	0.939483
EDA2R	serow-VS-All	0.63684	0.52083	999	24	-1476.77	25	-1474.65	1	4.23909	0.0395033	1
CFP	serow-VS-All	0.63123	0.68969	0.0001	24	-2452.77	25	-2449.99	1	5.5493	0.0184881	1
GPKOW	serow-VS-All	0.28436	0.18802	999	24	-450.793	25	-448.698	1	4.19043	0.0406529	1
SHROOM4	serow-VS-All	0.31748	0.33955	0.0001	24	-7106.82	25	-7102.28	1	9.08461	0.0025777	0.848276
WNK3	serow-VS-All	0.3803	0.40376	0.06533	24	-6679.02	25	-6677.05	1	3.92975	0.0474389	1
EFHC2	serow-VS-All	0.90242	0.79389	999	24	-4104.23	25	-4098.83	1	10.7906	0.00102016	0.840924
LOC100300042	serow-VS-All	0.78382	0.72326	999	24	-2582.36	25	-2579.39	1	5.94318	0.0147743	1
PPEF1	serow-VS-All	0.32684	0.25386	999	24	-2141.47	25	-2136.34	1	10.2548	0.00136332	0.848276
GEMIN8	serow-VS-All	0.22533	0.2002	999	24	-1423.86	25	-1420.17	1	7.36979	0.00663285	0.939483
LOC104970184	serow-VS-All	1.01755	1.1142	0.12745	24	-1481.15	25	-1478.77	1	4.7588	0.0291489	1
XG	serow-VS-All	0.25039	0.2514	0.42431	24	-473.213	25	-475.255	1	4.08382	0.0432956	1
